# Supplementary material for: The extent of ribosome queuing in budding yeast
Source: PLoS Comput Biol. 2018 Jan 29;14(1):e1005951. doi: 10.1371/journal.pcbi.1005951 (PMC5805374; doi:10.1371/journal.pcbi.1005951)
Supplement: S1 Table — The table reports for each gene the initiation rate, mean number of ribosomes on the transcript, translation rate, translation time, delay time, the queued fraction of ribosomes (QFR), and a measure of ramp strength based on the ratio between QFR in the first 100 codons and the middle of the gene (excluding first/last 100 codons). (XLSX) [file pcbi.1005951.s002.xlsx]

## Sheet: TASEP results
gene	init_rate	ribo_num	trans_rate	trans_time	delay_time	QFR	ramp
YAL069W	0.046875	1.47514	0.0408655	36.0929	0.949264	0.0263153
YAL068C	0.09375	1.48309	0.0780603	18.9964	0.203712	0.0107365
YAL067C	0.034375	4.44161	0.0317015	140.064	2.03577	0.0145359	0.594583
YAL066W	0.3	7.00679	0.0998036	70.1854	28.5099	0.406212
YAL065C	0.059375	1.49285	0.0538598	27.716	0.466227	0.0168208
YAL064W-B	0.090625	2.96406	0.0795058	37.2795	1.82303	0.0489
YAL064C-A	0.159375	3.01022	0.120217	25.0378	0.832871	0.0332618
YAL064W	0.217188	6.12261	0.137471	44.5263	15.524	0.348683
YAL063C	0.00625	1.60491	0.00627297	255.821	0.479624	0.00187466	0.992292
YAL062W	0.2375	15.8946	0.155393	102.211	6.53122	0.0638931	1.6132
YAL061W	0.14925	16.1164	0.110713	145.375	42.4801	0.29221	0.250229
YAL060W	0.175	10.3439	0.133143	77.658	3.53769	0.0455462	1.20177
YAL059W	0.1875	4.4014	0.0894401	49.203	0.789686	0.0160505	0.510507
YAL058W	0.11875	15.9954	0.0801198	199.572	53.6766	0.268914	2.64875
YAL056W	0.01875	4.52904	0.0180972	250.254	4.53134	0.0181064	2.96268
YAL055W	0.114063	4.43718	0.0843902	52.5669	4.36854	0.0830915
YAL053W	0.101562	15.7271	0.0831994	188.89	5.77061	0.0305523	1.27823
YAL051W	0.0265625	6.76953	0.0247848	273.079	4.6525	0.0170369	3.18197
YAL049C	0.1625	7.00371	0.125349	55.8563	3.29296	0.0589513	0.948718
YAL048C	0.03125	4.52044	0.0285355	158.39	1.22143	0.00771029	1.33638
YAL047C	0.053125	7.02553	0.0403656	173.986	4.58936	0.0263722	0.439571
YAL046C	0.140625	3.01117	0.0969863	31.0417	1.20472	0.0388166
YAL045C	1	6.99861	0.179904	38.8947	7.42865	0.190979
YAL044C	0.225	6.67054	0.168861	39.4881	3.98393	0.100892
YAL043C	0.021875	4.22917	0.0210198	201.185	2.44662	0.0121602	1.09566
YAL042W	2.4	15.8251	0.114431	138.192	32.8764	0.237993	2.18936
YAL041W	0.0203125	4.54991	0.0196883	231.061	2.35848	0.0102056	0.868431
YAL040C	0.034375	4.43122	0.0312561	141.74	1.51365	0.0106789	1.04609
YAL039C	0.144531	10.3769	0.118294	87.682	24.4099	0.278359	0.361082
YAL038W	0.3875	15.9237	0.211445	75.2322	1.96019	0.0260662	0.853175
YAL037W	0.0609375	4.45794	0.0535739	83.1975	5.19821	0.0624726	2.12876
YAL036C	0.124939	10.3297	0.100154	103.024	20.6784	0.200912	0.132233
YAL035W	0.040625	6.86945	0.0373848	183.685	2.10971	0.0114824	0.251559
YAL034W-A	0.0773438	7.001	0.0670019	104.444	16.7831	0.160727	0.942762
YAL034C	0.04375	3.93283	0.0403867	97.3358	1.28857	0.0132472	0.68476
YAL033W	0.0738281	4.49641	0.0590585	76.1183	16.1782	0.212569
YAL032C	0.015625	1.44763	0.0150109	96.4367	1.06851	0.0110798	1.43045
YAL031C	0.05625	10.5486	0.0499645	211.028	11.619	0.0550408	7.24998
YAL029C	0.0203125	6.87416	0.0194694	352.95	3.11644	0.00882751	2.75753
YAL028W	0.0828125	10.3731	0.0697914	148.522	10.3064	0.0694345	1.21555
YAL027W	0.0828125	4.48973	0.0672667	66.7225	1.40479	0.0210565	1.03844
YAL026C	0.015625	4.65305	0.0153099	303.883	1.90717	0.0062752	3.72642
YAL025C	0.0875	4.48625	0.0742327	60.4232	1.06441	0.0176188	1.98207
YAL024C	0.003125	1.17328	0.00310891	377.392	0.842142	0.00223148	3.07588
YAL023C	0.125	15.8671	0.101752	155.739	4.96372	0.0318973	0.830268
YAL022C	0.165625	15.896	0.117168	135.518	7.88916	0.0582633	0.939695
YAL021C	0.096875	15.9908	0.0837553	190.795	5.71925	0.0299823	1.91801
YAL020C	0.0546875	4.44964	0.0467234	95.2241	4.16141	0.0436968	0.208275
YAL019W	0.06875	15.9547	0.0574039	277.678	7.95202	0.0286322	0.470883
YAL018C	0.116406	6.89036	0.0875425	78.6796	2.34098	0.0297517	0.585966
YAL017W	0.0140625	4.42027	0.0134813	327.793	1.61606	0.00492878	0.552537
YAL016W	0.14375	15.9476	0.106332	149.873	5.55415	0.0370568	1.00583
YAL015C	0.08125	6.89851	0.0680119	101.403	4.42332	0.0436171	4.44619
YAL014C	0.05625	3.73449	0.0476309	78.3846	3.22349	0.0411334	9.31617
YAL013W	0.06875	7.85119	0.0589186	133.238	20.1041	0.15087	0.0882738
YAL012W	0.178125	10.3545	0.133593	77.4768	3.77291	0.0486886	0.841409
YAL011W	0.04375	6.80156	0.0408199	166.569	7.02656	0.0421822	0.41684
YAL010C	0.0125	1.58228	0.0120332	131.492	1.26236	0.00960024	1.30259
YAL009W	0.06875	4.52301	0.057747	78.3065	5.77793	0.0737781	0.381611
YAL008W	0.26875	6.94381	0.145841	47.5969	2.85411	0.059962
YAL007C	0.1875	6.92511	0.138888	49.8421	2.75495	0.055286	2.30779
YAL005C	0.25	15.8544	0.16078	98.5417	1.96225	0.0199203	1.60291
YAL004W	0.200391	15.8766	0.120395	131.755	67.4715	0.512148	0.935411
YAL002W	0.025	7.65041	0.0237718	321.702	2.41108	0.00749185	0.850264
YAL001C	0.0234375	6.82301	0.0214797	317.534	5.43247	0.0171095	0.266113
YAR002W	0.1125	10.4143	0.0757865	137.335	4.22657	0.0308051	3.36019
YAR002C-A	0.3375	7.02826	0.158586	44.3113	1.6735	0.0377664	3.02333
YAR003W	0.065625	6.87183	0.0555471	123.684	5.54463	0.0448202	2.39355
YAR007C	0.146875	16.0449	0.106491	150.574	14.8469	0.098573	0.210021
YAR008W	0.128125	6.99436	0.0986112	70.8974	3.4021	0.0480253	0.958679
YAR009C	0.0140625	4.42943	0.0136619	324.184	3.39954	0.0104859	2.48381
YAR010C	0.0140625	1.44439	0.013421	107.618	0.772086	0.00717439	0.313019
YAR014C	0.025	4.31729	0.0235614	183.204	2.73856	0.0149455	0.79683
YAR015W	0.275	10.4585	0.158225	66.0651	3.58078	0.0541941	0.623922
YAR018C	0.08125	6.97179	0.0536396	129.948	5.9464	0.0457632	1.16118
YAR019C	0.028125	7.09846	0.0271824	261.123	5.76346	0.0220703	2.67396
YAR023C	0.034375	1.49198	0.030193	49.4146	0.513255	0.0103867
YAR031W	0.059375	4.45286	0.0500756	88.9122	4.31845	0.048564	4.48052
YAR033W	0.0203125	1.46986	0.0198494	74.0365	2.81918	0.0380783	4.079
YAR035W	0.025	4.2841	0.0234285	182.841	2.6501	0.0144927	0.909943
YAR042W	0.140625	32.1102	0.104349	307.217	32.6446	0.106303	1.44964
YAR047C	0.19375	4.46879	0.123619	36.1422	3.48251	0.0963518
YAR050W	0.0375	10.0368	0.0344183	291.484	2.82911	0.00970157	1.04459
YAR060C	0.11875	4.46186	0.0911526	48.9382	12.2234	0.249788
YAR066W	0.084375	2.95052	0.0716229	41.1893	1.06233	0.0257896	7.14566
YAR068W	0.09375	4.51544	0.0798574	56.5415	4.26604	0.0754501
YAR070C	0.153906	4.48036	0.0993288	45.0899	13.9031	0.308366
YAR071W	0.3375	15.8922	0.169149	93.8875	4.03414	0.042976	0.859446
YAR073W	0.135156	15.882	0.113358	139.938	49.2488	0.351941	0.371552
YBL113C	0.025	4.3987	0.0235348	186.871	3.00744	0.016091	0.30959
YBL112C	0.35	4.45918	0.148336	30.0565	2.57791	0.0857626
YBL111C	0.0078125	1.52061	0.00765999	198.498	1.91639	0.00965367	0.218305
YBL109W	0.217969	4.4701	0.134444	33.2413	2.9549	0.0888848
YBL108W	0.05625	1.50332	0.0479696	31.3371	1.75442	0.0559928
YBL107C	0.028125	1.4567	0.0264198	55.1363	1.23028	0.0223133
YBL106C	0.028125	6.78448	0.0264316	256.648	4.75357	0.018533	4.31539
YBL105C	0.01875	4.75678	0.0178944	265.76	1.95339	0.00734837	3.31982
YBL104C	0.03125	7.92586	0.0282515	280.465	5.72611	0.0204105	0.291185
YBL103C	0.040625	4.4744	0.0375731	119.048	2.34451	0.0197039	0.538518
YBL102W	0.101562	4.48142	0.0724095	61.8808	3.40123	0.0549619	2.69049
YBL101C	0.028125	7.27067	0.0253094	287.062	3.89441	0.0135735	3.36
YBL099W	0.2375	15.7581	0.162729	96.7594	4.26874	0.0441079	0.950463
YBL098W	0.121875	10.4847	0.0884488	118.493	6.39215	0.0539506	4.08736
YBL097W	0.015625	2.88298	0.0150427	191.634	1.99906	0.0104306	1.45111
YBL096C	0.15625	4.50582	0.0965801	46.6389	11.5421	0.247505
YBL095W	0.189062	15.882	0.128048	123.959	50.5775	0.408002	1.30673
YBL094C	0.2125	4.50441	0.117218	38.4188	7.55121	0.196532
YBL093C	0.103125	4.51949	0.082761	54.6043	1.4449	0.0264699	1.57487
YBL092W	0.3375	4.44987	0.216989	20.5045	0.752611	0.0367024
YBL091C	0.1375	10.4681	0.102062	102.532	9.76325	0.0952099	0.396095
YBL090W	0.175	4.47139	0.106544	41.9621	1.18326	0.0281995
YBL089W	0.0578125	6.29834	0.0503386	125.073	4.74147	0.0379087	1.96753
YBL088C	0.00625	4.63907	0.00620314	747.642	2.95408	0.00395366	1.94796
YBL087C	0.6375	7.00222	0.310392	22.5513	1.77234	0.0786026
YBL086C	0.096875	10.3902	0.0785332	132.241	11.4885	0.086848	0.405328
YBL085W	0.021875	4.63138	0.0203654	227.276	1.57393	0.00692883	4.79693
YBL084C	0.0375	6.86359	0.0341306	201.024	2.25948	0.0112465	1.44916
YBL083C	0.104688	4.51053	0.0841212	53.6142	10.8204	0.2018
YBL082C	0.0984375	10.3331	0.0846283	122.068	5.57638	0.0456748	1.02901
YBL081W	0.0578125	4.50686	0.0518958	86.8218	1.39729	0.0160943	1.05957
YBL080C	0.059375	7.00371	0.0488755	143.271	4.63199	0.0323244	0.304571
YBL079W	0.046875	15.6068	0.0427667	364.648	8.05593	0.0220884	0.722035
YBL078C	0.65	7.01236	0.225748	31.055	4.05967	0.130711
YBL076C	0.0875	15.5291	0.0736127	210.773	3.56891	0.0169325	1.113
YBL075C	0.034375	4.5237	0.0321999	140.453	2.14371	0.0152671	0.662635
YBL074C	0.053125	4.44976	0.0471184	94.4273	4.13522	0.0437878	0.375705
YBL072C	0.4125	6.94182	0.225798	30.7337	0.978725	0.0318464	1.32241
YBL071C	0.375	4.50741	0.123722	36.4267	4.58169	0.125782
YBL070C	0.125	4.478	0.0993528	45.0581	12.5496	0.278542
YBL069W	0.1625	13.7012	0.117909	116.094	16.4554	0.142016	8.07418
YBL068W	0.175	6.42311	0.0799341	80.3435	1.28807	0.0160298	0.624259
YBL067C	0.028125	4.69294	0.0266365	176.155	2.0338	0.0115458	0.756444
YBL066C	0.01875	4.67771	0.0165915	281.893	1.64396	0.00583099	1.65558
YBL064C	0.16875	6.97532	0.127472	54.7035	2.2583	0.0412825	0.655357
YBL063W	0.015625	4.34171	0.0150002	289.361	2.66842	0.00922469	2.65652
YBL062W	0.201563	7.04057	0.114626	61.4056	19.9677	0.325158
YBL060W	0.028125	4.59197	0.0265649	172.831	2.83799	0.016418	0.534242
YBL058W	0.15	10.4371	0.107054	97.424	3.4587	0.0355297	1.22652
YBL056W	0.23125	15.7444	0.148838	105.724	5.31039	0.0502181	1.57921
YBL054W	0.065625	6.94917	0.0538991	128.884	1.95387	0.0151684	1.24871
YBL052C	0.021875	4.58885	0.0207841	220.757	3.58494	0.0162372	2.82566
YBL050W	0.1375	7.03584	0.105597	66.616	2.72222	0.0408561	0.709267
YBL048W	0.297656	7.03044	0.129425	54.3042	23.4223	0.431345
YBL047C	0.059375	15.721	0.0535081	293.611	3.97984	0.0135555	1.84582
YBL046W	0.0140625	1.5127	0.0133708	113.132	0.748089	0.00661235	4.03891
YBL045C	0.26875	15.7635	0.167698	93.9414	5.1899	0.0552415	0.45263
YBL042C	0.13125	15.8434	0.100519	157.493	11.7023	0.0742799	1.62063
YBL041W	0.176563	6.97461	0.123694	56.3705	2.42181	0.0429693	0.805971
YBL040C	0.175	6.91518	0.109797	62.9612	11.0288	0.175205	11.3741
YBL039C	0.178125	15.8001	0.132028	119.566	5.21061	0.0436141	1.62107
YBL038W	0.15	6.98723	0.106509	65.5768	9.18838	0.140145	12.8249
YBL037W	0.0765625	15.8009	0.0598221	263.951	7.94486	0.0300908	0.278808
YBL036C	0.16875	6.93765	0.123963	55.9443	2.00411	0.03585	1.91752
YBL035C	0.115625	15.873	0.0954957	166.07	5.45392	0.0328595	0.928123
YBL034C	0.01875	6.66289	0.0176958	376.399	2.78866	0.00740936	0.996658
YBL033C	0.01875	1.56629	0.0180211	86.892	1.02325	0.0117731	0.755445
YBL032W	0.10625	7.05336	0.0847786	83.189	2.56511	0.0308316	0.91298
YBL031W	0.0546875	4.48297	0.0463802	96.6304	3.98318	0.0412185	0.136211
YBL030C	0.5125	15.8077	0.26614	59.3528	6.02115	0.10144	1.20023
YBL029W	0.015625	1.54778	0.0150198	103.043	1.2373	0.0120069	1.41258
YBL028C	0.4875	4.4821	0.212023	21.1362	1.00567	0.0475827
YBL027W	0.5	6.93477	0.226835	30.556	0.903793	0.0295874
YBL026W	0.3625	4.49266	0.183118	24.5257	2.02309	0.0825472
YBL025W	0.16875	4.47365	0.116608	38.3577	2.16215	0.0563588
YBL024W	0.15	15.9119	0.114299	139.077	4.23222	0.0304422	0.962896
YBL023C	0.0875	15.7909	0.0723374	218.026	14.9363	0.0685729	0.22574
YBL022C	0.06875	15.5577	0.057623	269.778	10.6896	0.0396248	1.75931
YBL021C	0.096875	4.45423	0.0785894	56.6645	11.7631	0.207652
YBL020W	0.059375	6.89061	0.0512747	134.37	2.16558	0.0161146	0.781067
YBL019W	0.034375	4.46005	0.0297823	149.725	3.86244	0.0257997	1.66793
YBL018C	0.284375	6.99177	0.179077	39.0318	5.77408	0.147916
YBL017C	0.0125	4.13606	0.0117756	351.118	0.921909	0.00262473	0.855153
YBL016W	0.126562	10.3718	0.0959012	108.114	13.0833	0.120988	0.197447
YBL015W	0.2125	15.7629	0.140189	112.372	4.90618	0.0436612	1.09363
YBL014C	0.028125	6.69632	0.0264707	252.895	5.79533	0.0229113	0.48639
YBL012C	0.121875	4.48282	0.0805363	55.6515	9.46529	0.170093
YBL010C	0.0171875	1.48048	0.0166667	88.8029	2.28859	0.0257786	3.89764
YBL008W	0.021875	4.40383	0.0204893	214.857	2.945	0.0137039	4.50359
YBL007C	0.071875	15.9094	0.060613	262.311	5.72772	0.0218358	0.705571
YBL006C	0.103125	5.54715	0.0789749	70.2199	13.3447	0.190038
YBL005W-A	0.0726563	6.97125	0.0630733	110.503	4.62301	0.0418272	0.176479
YBL004W	0.0109375	6.88391	0.0107219	642.004	3.34028	0.0052026	2.31723
YBL003C	0.2625	4.47006	0.185097	24.1451	1.10889	0.0459313
YBL002W	0.575	7.00623	0.274977	25.4741	2.14456	0.0841719
YBL001C	0.434375	4.46552	0.20605	21.6681	1.40207	0.0647075
YBR001C	0.05625	10.2119	0.0499312	204.415	4.79969	0.0234744	0.877238
YBR002C	0.071875	4.44633	0.0608815	73.0001	3.72245	0.0510435	5.65745
YBR003W	0.04375	4.57418	0.0391737	116.739	2.25993	0.0193622	3.02291
YBR004C	0.05625	4.54881	0.0467128	97.3525	0.974186	0.0100087	0.793685
YBR005W	0.09375	4.43423	0.0707547	62.657	3.32033	0.05302	1.22789
YBR006W	0.20625	15.9589	0.141931	112.341	7.22376	0.0643328	1.12388
YBR007C	0.021875	4.2248	0.0204323	206.729	2.8868	0.0139709	1.49212
YBR008C	0.0125	1.58996	0.0120317	132.142	0.956233	0.00723607	0.341184
YBR009C	0.4375	4.48081	0.270239	16.5763	1.08679	0.0655905
YBR010W	0.6	6.97607	0.296819	23.4938	1.79009	0.0762025
YBR011C	0.321875	10.445	0.219333	47.6027	2.19046	0.0460062	0.834815
YBR012C	0.10625	4.50299	0.0781671	57.6023	9.1383	0.158631
YBR012W-A	0.0140625	1.4583	0.0136181	107.075	0.849741	0.00793639	0.293047
YBR012W-B	0.009375	4.45651	0.00927248	480.577	3.66307	0.0076216	0.263172
YBR013C	0.29375	6.98288	0.153036	45.6127	6.28611	0.137824
YBR014C	0.275	6.95919	0.142376	48.8685	2.24989	0.0460341	0.690407
YBR015C	0.217188	23.7224	0.123109	192.387	43.1048	0.224249	0.397183
YBR016W	0.375	7.01833	0.212653	32.9947	3.66412	0.111048
YBR017C	0.084375	15.9719	0.0739417	215.8	5.36039	0.0248631	1.63572
YBR018C	0.01875	1.52211	0.0181459	83.873	0.585106	0.00697538	2.08496
YBR019C	0.05	6.95944	0.0446564	155.765	2.94643	0.0189191	4.91338
YBR020W	0.015625	1.63111	0.0147986	110.221	0.420537	0.00381541	0.627239
YBR021W	0.0375	4.56665	0.0343212	133.007	1.09557	0.00824122	1.20584
YBR022W	0.153125	7.00384	0.110669	63.2826	12.9856	0.205195
YBR023C	0.028125	7.26931	0.0262649	276.621	3.54546	0.0128158	3.60465
YBR024W	0.128125	6.9327	0.087388	79.2959	6.13492	0.077425	8.39239
YBR025C	0.19375	10.3055	0.149398	68.9498	2.14942	0.0311713	0.797469
YBR026C	0.159375	10.3739	0.105722	98.1043	8.43112	0.0859302	1.58037
YBR028C	0.040625	4.57254	0.0358351	127.575	2.02227	0.0158486	4.26916
YBR029C	0.0734375	6.98734	0.0640939	108.983	2.75406	0.0252869	0.66972
YBR030W	0.03125	4.32724	0.0291931	148.202	5.3995	0.0364291	9.09622
YBR031W	0.29375	10.3162	0.190155	54.2226	1.39687	0.0257707	1.33881
YBR033W	0.03125	6.829	0.0286423	238.328	4.25836	0.0178658	0.463407
YBR034C	0.021875	1.43353	0.0212319	67.5149	0.343366	0.00508556	0.663851
YBR035C	0.1875	6.91868	0.135454	51.0626	3.6195	0.0708984	5.26369
YBR036C	0.3	15.8429	0.115921	136.571	31.4127	0.230039	11.0161
YBR037C	0.1125	7.03134	0.0878091	80.0486	7.15844	0.0894231	3.66203
YBR038W	0.0875	16.0201	0.0716305	223.509	7.33553	0.0328081	0.556799
YBR042C	0.05	4.39659	0.0421963	104.171	2.12299	0.0203867	2.94793
YBR043C	0.028125	4.49267	0.0262203	171.292	3.09548	0.0180879	0.302803
YBR044C	0.028125	4.39009	0.0258524	169.766	4.96854	0.029275	3.53599
YBR046C	0.175	10.4089	0.123784	84.0329	5.14817	0.0612866	0.806084
YBR048W	0.2625	4.49229	0.181623	24.7342	0.685405	0.0277108
YBR049C	0.0625	10.2136	0.0546652	186.758	2.7295	0.0146121	1.00462
YBR050C	0.0546875	4.45983	0.0483706	92.1899	4.11525	0.0446333	0.125468
YBR052C	0.2625	7.04169	0.151949	46.3241	2.20767	0.0476637	0.465339
YBR053C	0.129688	10.3956	0.105778	98.2676	15.1034	0.153682	1.02016
YBR054W	0.5125	15.8073	0.235155	67.1522	5.97385	0.089021	1.77195
YBR055C	0.03125	7.13388	0.0293199	243.226	6.31484	0.0259617	0.420021
YBR056W	0.11875	10.2365	0.0883049	115.85	6.75529	0.0583075	8.40222
YBR057C	0.09375	6.94278	0.0737792	94.0845	2.27607	0.0241872	0.762356
YBR058C	0.090625	15.6345	0.0797152	195.998	10.9276	0.0557256	8.94657
YBR059C	0.028125	7.17392	0.0266008	269.56	3.16373	0.0117337	0.575151
YBR060C	0.05	6.82495	0.0456104	149.58	2.45934	0.0164453	0.879063
YBR061C	0.110937	6.97243	0.0917082	76.0093	2.90411	0.0382068	1.74125
YBR062C	0.175	10.8977	0.0986091	110.483	48.8215	0.441872
YBR063C	0.0484375	6.88508	0.04458	154.419	24.7022	0.159955	0.491105
YBR064W	0.11875	4.4469	0.0930312	47.7841	3.24435	0.0679092
YBR065C	0.046875	4.53014	0.0414752	109.203	4.94742	0.0453077	1.87773
YBR066C	0.0859375	4.52489	0.0725881	62.3126	4.82111	0.0773714	0.779932
YBR067C	0.2625	6.95995	0.180387	38.5729	2.03587	0.0527745	2.71498
YBR068C	0.0109375	1.47932	0.0106821	138.486	0.675497	0.00487772	0.580778
YBR069C	0.13125	15.7626	0.101505	155.131	12.4646	0.080382	6.89227
YBR070C	0.084375	4.52333	0.0653175	69.2303	4.04301	0.0584216	5.7148
YBR071W	0.03125	1.4679	0.0296683	49.4746	0.560154	0.0113215	0.335789
YBR072W	0.55	10.4052	0.238599	43.5856	4.7141	0.108223	5.88919
YBR073W	0.175	15.8883	0.0601177	264.152	10.833	0.0409959	0.0757083
YBR074W	0.04375	10.2005	0.039226	259.913	6.04956	0.0232783	0.632821
YBR076W	0.05	4.68038	0.0457935	102.201	5.83298	0.0570708	0.633814
YBR077C	0.19375	4.45615	0.11416	39.0249	1.12776	0.0289103
YBR078W	0.2875	14.4798	0.194406	74.4349	3.3315	0.0447483	1.19072
YBR079C	0.101562	16.0966	0.0858158	187.37	3.71252	0.0198164	0.874221
YBR080C	0.0992188	15.8516	0.0836121	189.43	15.165	0.0800708	0.354067
YBR081C	0.021875	6.95155	0.0203118	342.133	4.92895	0.014402	1.46669
YBR082C	0.415625	7.00177	0.223384	31.3356	2.92987	0.0935039
YBR083W	0.059375	6.89822	0.0519313	132.795	4.48594	0.0337859	1.08602
YBR084W	0.0875	15.8527	0.0740968	213.846	7.75214	0.0362392	7.88876
YBR084C-A	0.2375	4.44646	0.144649	30.7347	0.44758	0.0145608
YBR085W	0.065625	4.41731	0.0595539	74.1619	3.78721	0.0510618	4.03429
YBR086C	0.0875	16.1085	0.0730114	220.47	4.83714	0.0219454	1.16073
YBR087W	0.135938	10.4558	0.102749	101.738	11.6831	0.114816	0.178143
YBR088C	0.159375	7.01977	0.122281	57.3878	2.54212	0.0442901	0.938557
YBR089C-A	0.375	4.47667	0.236827	18.8977	1.6396	0.0868063
YBR090C	0.475	7.02093	0.229226	30.6196	4.73098	0.154501
YBR091C	0.0958984	7.03338	0.0690712	101.813	56.9227	0.55906
YBR092C	0.275	15.7826	0.174655	90.3023	4.24128	0.0469765	1.90735
YBR093C	0.775	23.7426	0.259012	91.5836	8.32302	0.0908556	2.06152
YBR094W	0.13125	15.8103	0.092138	171.459	4.41819	0.0257643	1.02524
YBR095C	0.10625	9.86238	0.0882116	111.746	8.43881	0.0755117	0.322294
YBR097W	0.0203125	7.06318	0.0193914	364.115	3.16195	0.00868464	3.20152
YBR098W	0.0328125	6.43761	0.030773	209.14	8.27872	0.0395892	0.294692
YBR101C	0.101562	6.96263	0.0846278	82.2404	9.08319	0.110472	0.545475
YBR102C	0.0875	15.7261	0.077291	203.314	13.5392	0.0666141	0.793814
YBR103W	0.090625	10.4801	0.0743079	140.948	8.2113	0.0582411	0.63195
YBR104W	0.065625	4.46823	0.055569	80.3952	2.96088	0.0368228	0.7945
YBR105C	0.01875	1.55121	0.0181674	85.3824	0.493037	0.00577432	1.04397
YBR106W	0.35625	6.94734	0.195247	35.5716	2.3138	0.0650397
YBR107C	0.113281	6.95772	0.0887703	78.3487	12.1207	0.154752	2.57902
YBR108W	0.0875	17.4264	0.0754499	230.795	11.9385	0.0517062	0.431461
YBR109C	0.475	7.04365	0.188559	37.3425	3.55122	0.0951081
YBR110W	0.2375	15.7506	0.120843	130.254	17.1249	0.13141	0.63697
YBR111C	0.23125	6.97373	0.152765	45.6345	2.13371	0.0467663	0.846199
YBR112C	0.0875	15.6308	0.0735103	212.529	4.9079	0.0230834	1.32641
YBR113W	0.35	7.01349	0.125439	55.8893	12.1549	0.217463
YBR114W	0.0234375	4.39712	0.0223771	196.458	3.40711	0.0173408	0.598761
YBR115C	0.015625	4.53504	0.0152153	298.058	1.49653	0.00502091	1.56417
YBR117C	0.03125	4.53637	0.0283596	159.881	4.35768	0.0273144	0.313361
YBR119W	0.096875	6.90547	0.0762006	90.5996	7.31615	0.0807411	1.12408
YBR120C	0.1375	4.45004	0.107322	41.4573	2.11575	0.0510271
YBR121C	0.16875	15.8422	0.130804	121.033	3.45148	0.0285135	0.858077
YBR122C	0.1875	4.04686	0.0824987	49.0473	2.84381	0.0579933
YBR123C	0.05625	7.05651	0.0459013	153.647	1.57554	0.01026	0.621262
YBR124W	0.225	4.44121	0.147571	30.0859	2.54175	0.0845079
YBR125C	0.071875	6.85818	0.0574508	119.322	8.83284	0.0740458	1.30628
YBR126C	0.24375	15.8245	0.140751	112.365	5.46052	0.0485856	0.962098
YBR127C	0.21875	15.9234	0.157035	101.337	5.17445	0.051054	1.19831
YBR128C	0.05	4.37611	0.0433637	100.908	3.84185	0.0380774	4.33102
YBR129C	0.096875	6.9681	0.0754415	92.3272	5.25222	0.0569129	0.808988
YBR130C	0.05	4.52005	0.0443664	101.857	1.28211	0.0125892	0.993179
YBR131W	0.0421875	6.93333	0.0383482	180.694	4.07924	0.0226037	0.573956
YBR133C	0.03125	6.94823	0.0299795	231.691	5.71765	0.0246704	0.395783
YBR135W	0.31875	7.02612	0.174255	40.306	3.90501	0.0968903
YBR136W	0.0125	7.62327	0.0120743	631.221	5.2269	0.00827881	0.457979
YBR137W	0.181641	6.95066	0.104733	66.3525	16.8421	0.253814
YBR138C	0.034375	4.31478	0.0311227	138.605	2.54353	0.0183478	0.449395
YBR140C	0.00625	4.86269	0.00614356	791.298	2.2033	0.00278693	0.98552
YBR141C	0.139844	10.4511	0.0998442	104.626	13.4341	0.12837	0.406234
YBR142W	0.103125	15.6888	0.0866518	180.968	5.57097	0.0307717	1.60446
YBR143C	0.151563	10.309	0.115199	89.4394	3.02976	0.0338752	0.8365
YBR144C	0.3	4.45146	0.160864	27.6658	2.3619	0.0853723
YBR145W	0.150781	10.3408	0.118522	87.2233	14.0849	0.161446	0.242418
YBR148W	0.034375	4.43459	0.0320548	138.323	1.24269	0.00898261	0.714311
YBR149W	0.19375	10.3477	0.129053	80.1369	3.80385	0.0474561	1.0261
YBR150C	0.015625	4.58498	0.0149405	306.809	3.36368	0.0109638	0.238837
YBR151W	0.084375	7.0432	0.0723836	97.2957	12.6604	0.130112	0.174123
YBR152W	0.0625	4.39657	0.0529128	83.0799	5.75094	0.0692127	0.106417
YBR153W	0.096875	6.91228	0.0795755	86.8362	15.4265	0.177679	1.12292
YBR154C	0.2375	7.00978	0.154936	45.2306	2.00553	0.04434	0.648646
YBR155W	0.103125	7.0235	0.0837993	83.8039	1.9649	0.0234437	0.93842
YBR156C	0.0234375	4.44467	0.0222434	199.803	4.75659	0.0238044	1.33682
YBR157C	0.05625	3.60451	0.0512717	70.2829	3.47351	0.0494567	0.340015
YBR158W	0.009375	1.41529	0.00912447	155.109	1.47223	0.00949162	0.391617
YBR159W	0.121875	6.97538	0.0927048	75.2179	2.03006	0.0269966	1.66937
YBR160W	0.203125	10.3852	0.141688	73.2675	7.63409	0.104178	1.80128
YBR161W	0.4125	15.8174	0.1563	101.093	7.98532	0.0790928	0.793026
YBR162C	0.5	15.9973	0.178272	89.686	4.4994	0.050166	1.83011
YBR162W-A	0.275	3.01356	0.167132	18.0286	3.02914	0.168013
YBR163W	0.009375	1.36997	0.00909395	150.626	0.759658	0.00504382	0.266815
YBR164C	0.275	7.02209	0.175666	39.961	2.59131	0.0648384
YBR165W	0.021875	1.44578	0.0209805	68.9076	0.465002	0.00674789	1.26307
YBR166C	0.115625	10.3189	0.0934002	110.407	3.81847	0.034584	0.751436
YBR167C	0.046875	1.47173	0.0396143	37.1516	0.958839	0.0258088
YBR168W	0.046875	4.36045	0.0418178	104.257	2.86952	0.0275194	0.788688
YBR169C	0.125	15.8915	0.103124	153.926	5.66944	0.0368555	0.835339
YBR170C	0.126562	15.8092	0.0926742	170.433	19.5748	0.114895	1.52309
YBR171W	0.140625	6.97202	0.103841	67.1227	10.3169	0.153678	7.12239
YBR172C	0.009375	1.53598	0.00916544	167.572	0.720262	0.00429792	3.88831
YBR173C	0.128125	4.45712	0.101177	44.0354	7.76413	0.176413
YBR174C	0.25	4.48836	0.155785	28.8013	3.51957	0.122223
YBR175W	0.0546875	4.42273	0.0479789	92.1459	3.09209	0.0335787	2.70862
YBR176W	0.1375	6.9415	0.0862861	80.4267	3.47756	0.0432364	2.2731
YBR177C	0.196875	15.9037	0.138156	115.029	9.35684	0.0813322	0.763363
YBR178W	0.0960938	4.50461	0.072079	62.479	18.2318	0.291856
YBR179C	0.08125	15.9636	0.0707955	225.34	10.8656	0.0482165	0.551149
YBR180W	0.053125	6.98204	0.048007	145.368	4.16597	0.0286457	0.681049
YBR181C	0.3	7.03693	0.199468	35.2708	0.895617	0.0253889	1.09235
YBR182C	0.0375	4.34985	0.0350182	124.185	4.02178	0.0323841	8.19316
YBR183W	0.065625	4.35866	0.0564195	77.2377	1.73129	0.0224166	0.585438
YBR184W	0.03125	4.56276	0.0288913	157.9	5.86203	0.0371211	0.1251
YBR185C	0.075	4.43342	0.0588335	75.3412	3.21136	0.0426232	3.75666
YBR186W	0.05625	6.64235	0.0405728	163.657	4.27236	0.0261011	0.07834
YBR187W	0.084375	4.4376	0.070287	63.1354	1.53408	0.0242982	2.23995
YBR188C	0.425	4.45286	0.110971	40.1165	1.31157	0.0327034
YBR189W	0.38125	6.99326	0.227227	30.7648	1.02943	0.0334675
YBR190W	0.26875	4.47674	0.171466	26.1014	3.15948	0.12103
YBR191W	0.6625	6.98789	0.247666	28.2057	1.40805	0.0499151
YBR192W	0.0484375	4.50383	0.0450345	99.9958	5.46567	0.0546675	1.60172
YBR193C	0.090625	4.45129	0.072106	61.7282	4.73441	0.0766922	0.896162
YBR194W	0.11875	4.48144	0.0890215	50.3407	10.2539	0.203688
YBR195C	0.015625	1.51653	0.0150512	100.747	0.462487	0.00459005	0.634627
YBR196C	0.3125	15.7016	0.173192	90.5995	2.30834	0.0254716	0.977447
YBR197C	0.0625	4.44607	0.0551035	80.664	14.0583	0.174292	0.205691
YBR198C	0.107813	15.7803	0.0758852	207.785	11.6091	0.0559008	1.39776
YBR199W	0.3	15.771	0.130669	120.627	5.57039	0.0461598	1.20346
YBR200W	0.0625	6.8302	0.050419	135.424	3.10247	0.0229087	0.344462
YBR201W	0.09375	4.44137	0.069335	64.0388	3.73515	0.0583304	0.386278
YBR202W	0.021875	4.27746	0.0200945	212.831	2.98272	0.0140122	0.97034
YBR203W	0.021875	4.61838	0.0205264	224.972	1.69599	0.0075378	0.517689
YBR204C	0.0742188	6.92504	0.0643133	107.626	8.08851	0.0751421	6.03219
YBR205W	0.28125	15.856	0.161527	98.085	7.19852	0.073402	1.60551
YBR206W	0.7375	7.03318	0.203012	34.6338	5.92041	0.170922
YBR207W	0.198438	15.8883	0.129887	122.209	10.5717	0.0865561	0.467266
YBR208C	0.01875	7.0469	0.0181768	387.427	2.63126	0.00679848	0.802256
YBR210W	0.096875	2.99175	0.0760035	39.3628	1.34733	0.0342281
YBR211C	0.046875	4.40933	0.0431581	102.094	6.31463	0.0620233	0.140713
YBR212W	0.100781	15.7132	0.0854472	183.788	16.8964	0.0919147	0.235848
YBR213W	0.08125	4.45093	0.069682	63.8742	1.82987	0.0286477	0.740255
YBR214W	0.16875	15.8416	0.121293	130.532	6.80074	0.0520784	0.777719
YBR215W	0.13125	15.8596	0.0988133	160.384	14.3272	0.0894037	4.54395
YBR216C	0.105469	15.8495	0.0811312	195.21	15.3377	0.0785777	0.211533
YBR217W	0.071875	3.02631	0.0634317	47.7039	1.37012	0.0287208
YBR218C	0.084375	16.0975	0.0702801	228.838	3.70791	0.0162099	1.54829
YBR219C	0.1375	4.49269	0.0969855	46.3114	8.30907	0.179394
YBR220C	0.071875	6.99774	0.0495825	141.049	1.85801	0.0131778	0.534253
YBR221C	0.23125	10.4751	0.148705	70.3983	2.53783	0.0360564	1.50698
YBR222C	0.178125	16.0032	0.133186	120.081	5.83918	0.0486136	1.43964
YBR223C	0.0375	4.32259	0.0296077	145.962	2.37619	0.0162789	0.077242
YBR224W	0.190625	6.98315	0.119307	58.5048	5.44723	0.0931305
YBR225W	0.01875	4.23857	0.0182822	231.807	2.55982	0.0110425	2.56774
YBR226C	0.3875	6.96853	0.131562	52.9508	11.4234	0.215712
YBR227C	0.275	15.9327	0.116188	137.039	15.143	0.110496	7.91479
YBR228W	0.05625	4.50408	0.047451	94.9084	6.19723	0.0653096	3.43434
YBR229C	0.084375	15.8536	0.065365	242.441	11.0429	0.0455375	0.385093
YBR230C	0.165625	4.42518	0.126535	34.9667	2.85835	0.0817451
YBR231C	0.090625	7.06029	0.0745882	94.6073	14.4132	0.152376	0.0864696
YBR233W	0.125	10.2877	0.0915071	112.374	8.8784	0.0790249	6.83774
YBR234C	0.175	10.3365	0.120939	85.4335	3.17008	0.0370992	2.21528
YBR235W	0.015625	4.17469	0.0150516	277.284	1.92773	0.00695398	0.800268
YBR236C	0.11875	10.3434	0.090856	113.809	9.30981	0.0817829	1.20062
YBR237W	0.00625	1.30881	0.00626295	208.946	0.822839	0.00394111	0.390825
YBR238C	0.046875	6.92373	0.0418798	165.242	1.80486	0.0109204	1.05194
YBR239C	0.03125	4.3146	0.0289191	149.16	4.08408	0.0273752	1.19593
YBR240C	0.040625	4.48539	0.0370339	121.105	2.63447	0.0217516	0.346565
YBR241C	0.14375	15.7782	0.116551	135.194	17.6808	0.131045	2.98878
YBR242W	0.16875	6.95758	0.112461	61.844	3.14274	0.0508371	1.51616
YBR244W	0.3875	6.97544	0.189201	36.8511	2.6917	0.0730661
YBR245C	0.06875	15.6076	0.0600273	259.788	6.16294	0.0237135	0.841291
YBR246W	0.075	6.88267	0.0642802	107.065	5.52823	0.0516305	0.419707
YBR247C	0.103125	10.3928	0.0861402	120.582	7.62842	0.0632505	0.303538
YBR248C	0.175	15.7542	0.126186	124.781	5.45073	0.0436744	1.33441
YBR249C	0.2125	10.3065	0.153095	67.311	3.30847	0.049145	3.67283
YBR250W	0.0625	7.0314	0.0506713	138.75	4.71967	0.034012	0.398058
YBR251W	0.20625	10.4085	0.135998	76.5109	4.30977	0.0563329	1.20942
YBR252W	0.340625	6.96173	0.214973	32.3702	4.18038	0.129167
YBR253W	0.11875	2.98382	0.0860514	34.6694	1.18008	0.0340435
YBR254C	0.10625	4.51668	0.0885994	50.9737	7.10033	0.139281
YBR255W	0.025	4.42319	0.0234381	188.7	2.93549	0.0155548	0.582495
YBR256C	0.13125	7.02497	0.102175	68.7072	11.6148	0.169214	14.2431
YBR257W	0.021875	1.41619	0.0208451	67.9365	0.473499	0.00696949	0.917212
YBR258C	0.40625	6.98137	0.182485	38.2473	4.24288	0.110924
YBR259W	0.025	4.64023	0.0235515	196.986	4.38708	0.0222673	0.349785
YBR260C	0.13125	16.006	0.101672	157.348	5.08447	0.032305	1.0433
YBR261C	0.1875	6.94834	0.12629	55.0013	2.76234	0.0502145	0.715579
YBR262C	0.05625	1.48869	0.0501122	29.7014	1.74032	0.0586059
YBR263W	0.18125	13.8626	0.138042	100.372	5.4401	0.0541937	1.63719
YBR264C	0.1125	6.3493	0.0858432	73.9236	13.2891	0.179926
YBR265W	0.11875	6.93885	0.0916192	75.6834	2.6781	0.0354122	1.23598
YBR266C	0.04375	1.48921	0.0391424	38.0448	0.582906	0.0153211
YBR268W	0.0953125	2.99553	0.0783144	38.2288	5.77663	0.151296
YBR270C	0.053125	7.11623	0.0470317	151.263	6.54477	0.0432592	0.716553
YBR272C	0.0875	10.2705	0.0681265	150.634	13.3817	0.088861	0.299995
YBR274W	0.05625	6.89712	0.0467401	147.527	6.93818	0.0470352	0.104401
YBR275C	0.0140625	6.96198	0.0135046	515.324	4.18974	0.00812708	2.52055
YBR276C	0.034375	7.15015	0.0308602	231.582	5.46634	0.0236109	1.48714
YBR278W	0.153125	6.95643	0.112712	61.7105	11.2251	0.181886	0.892301
YBR279W	0.11875	10.2514	0.091216	112.354	9.12234	0.0811797	9.37593
YBR280C	0.05	6.95721	0.045719	152.124	4.87328	0.0320292	2.89886
YBR281C	0.053125	10.2484	0.0490795	208.716	5.7877	0.0277264	0.576921
YBR282W	0.36875	7.01105	0.196168	35.7296	3.36295	0.0941297
YBR283C	0.225	16.0153	0.161613	99.0283	5.96323	0.060235	1.01332
YBR284W	0.03125	6.76836	0.0287621	235.225	7.22243	0.030709	3.78243
YBR285W	0.18125	4.49202	0.11953	37.5798	2.03755	0.0542178
YBR286W	0.3125	22.705	0.199662	113.593	9.76705	0.0859863	1.67259
YBR287W	0.14375	10.4902	0.10977	95.5071	3.76738	0.0394575	1.47383
YBR288C	0.06875	6.86601	0.0560961	122.369	2.01817	0.0164886	1.1454
YBR289W	0.05	10.3254	0.0449221	229.75	9.91259	0.0431384	1.22814
YBR291C	0.021875	1.44063	0.0210417	68.4631	1.02181	0.0149244	0.1709
YBR293W	0.0375	4.40669	0.0338772	130.06	2.79026	0.0214506	3.46229
YBR294W	0.0375	7.17873	0.0334808	214.332	3.57663	0.016685	0.430638
YBR295W	0.015625	4.31875	0.0148753	290.238	1.88878	0.00650912	2.58569
YBR296C	0.06875	6.83777	0.0596146	114.661	1.90533	0.0166244	0.980524
YBR297W	0.0359375	4.45482	0.0320172	139.06	4.37854	0.0315533	0.821241
YBR298C	0.05625	7.02114	0.0487963	143.869	3.54516	0.0246385	1.23577
YBR299W	0.040625	4.53435	0.0371825	121.922	1.29657	0.0106348	0.69598
YBR300C	0.0946289	6.98062	0.0756451	92.2617	34.3748	0.372574
YBR301W	1.05	6.9942	0.332316	21.0397	1.90951	0.090778
YBR302C	0.0875	7.08353	0.0690649	102.525	5.51756	0.0538093	0.404248
YCL076W	0.15625	6.9645	0.109201	63.7433	2.96828	0.0465926	0.926163
YCL073C	0.009375	1.53575	0.00927616	165.529	1.21965	0.00736688	2.62101
YCL069W	0.06875	6.9236	0.0567558	121.96	4.49277	0.0368299	0.637018
YCL068C	0.0765625	4.50139	0.0596547	75.438	3.2105	0.042556	0.260345
YCL067C	0.028125	1.45114	0.0258068	56.231	1.09019	0.0193878	1.40515
YCL066W	0.0765625	4.43144	0.0657443	67.3874	10.4348	0.154886
YCL064C	0.16875	10.4232	0.10897	95.5851	10.0461	0.105141	7.29175
YCL061C	0.04375	10.3162	0.0399397	258.176	2.90454	0.0112515	0.796127
YCL059C	0.13125	6.97517	0.0967819	72.04	6.55141	0.0909566	0.127037
YCL058C	0.134375	4.48992	0.0960377	46.7349	6.29464	0.134726
YCL057W	0.2375	16.0236	0.0921234	173.779	7.26098	0.0420732	0.264396
YCL055W	0.01875	1.46333	0.018316	79.8889	0.832865	0.0104247	0.995391
YCL054W	0.1125	15.7755	0.0927522	170.002	3.80722	0.0223848	1.41423
YCL052C	0.05	4.44712	0.0413392	107.566	2.02715	0.0188482	0.20341
YCL051W	0.034375	4.61302	0.0308037	149.746	2.61235	0.0174441	0.493013
YCL050C	0.43125	15.8729	0.235762	67.2622	5.64892	0.0840114	0.979802
YCL049C	0.071875	4.43387	0.0588929	75.2689	2.78765	0.037055	4.12496
YCL048W	0.0421875	4.44501	0.0380572	116.758	2.45612	0.0210541	4.70262
YCL047C	0.3125	6.96273	0.0997996	69.7457	2.05541	0.0294677	1.62481
YCL045C	0.2125	23.8127	0.117669	202.045	17.1098	0.084748	6.1663
YCL046W	0.19375	4.50451	0.112107	40.1799	9.52411	0.237034
YCL044C	0.04375	4.418	0.0397219	111.183	4.01609	0.0361226	0.326355
YCL043C	2.4	23.7495	0.228763	103.676	9.9773	0.0963064	1.93355
YCL040W	0.199219	15.7771	0.136323	115.64	6.27622	0.0542518	0.65998
YCL039W	0.040625	7.09373	0.0365739	193.907	3.5633	0.0183728	0.716906
YCL038C	0.11875	10.4556	0.0754858	138.43	4.6505	0.0336015	2.61557
YCL037C	0.0875	6.51611	0.0786791	82.7893	1.80691	0.0218245	1.24646
YCL036W	0.03125	4.55083	0.0287994	157.993	5.1006	0.0322785	2.13156
YCL035C	0.65	7.03413	0.242958	28.9436	4.541	0.156892
YCL034W	0.1625	10.3339	0.0875205	118.023	12.7188	0.107747	3.62167
YCL033C	0.30625	6.97812	0.172419	40.457	3.26988	0.080851
YCL032W	0.0515625	4.38579	0.0459869	95.3641	4.16032	0.043625	1.19517
YCL031C	0.11875	7.04283	0.0992777	70.9254	2.36895	0.0333955	1.42095
YCL030C	0.115625	15.7575	0.0940633	167.391	4.7948	0.0286491	1.3825
YCL029C	0.109375	10.2708	0.0869008	118.145	8.57396	0.0725565	0.380195
YCL028W	0.184375	10.4133	0.123156	84.5275	2.6895	0.0318154	1.28121
YCL027W	0.0109375	1.50818	0.0104783	143.918	0.923583	0.00641675	0.633067
YCL026C-A	0.1375	4.41299	0.107598	41.003	1.56734	0.0382315
YCL025C	0.0125	1.53244	0.0121897	125.713	0.381316	0.00303317	1.00398
YCL019W	0.015625	7.39472	0.0151847	486.705	6.1457	0.0126344	0.214875
YCL017C	0.1375	10.3298	0.0987108	104.584	2.82307	0.0269937	0.830279
YCL014W	0.01875	7.30758	0.0177925	410.611	3.7241	0.00906743	0.455059
YCL011C	0.078125	6.95758	0.0654551	106.254	6.59512	0.0620776	8.0073
YCL010C	0.059375	4.45732	0.0517887	86.0608	8.54318	0.0992614	1.31835
YCL009C	0.16875	6.98826	0.124157	56.267	1.50666	0.0267812	1.91321
YCL008C	0.053125	5.7644	0.0489399	117.761	11.4197	0.0969539	0.31507
YCL007C	0.171875	4.48303	0.106598	42.0497	6.27234	0.149155
YCL005W	0.0609375	4.53173	0.0506885	89.3913	6.44619	0.0721023	0.292386
YCL004W	0.034375	4.3395	0.0294514	147.322	3.17274	0.0215367	0.226133
YCL002C	0.034375	2.52008	0.0314776	80.0441	2.01226	0.02517	3.7689
YCL001W	0.25	6.96969	0.160723	43.3503	3.02609	0.0698183
YCR001W	0.18125	4.48716	0.106133	42.2635	9.05875	0.214488
YCR002C	0.165625	10.3475	0.107406	96.3011	17.517	0.181846	0.198262
YCR003W	0.23125	7.04637	0.159508	44.1562	3.68833	0.083526
YCR004C	0.20625	6.98804	0.135451	51.5738	2.34944	0.0455562	0.913436
YCR006C	0.104688	4.51439	0.0747404	60.3848	9.19425	0.152297
YCR007C	0.0875	4.40211	0.0724578	60.7329	1.55289	0.0255807	1.07883
YCR008W	0.034375	4.42161	0.0317104	139.388	1.18735	0.00851787	1.01439
YCR009C	0.23125	10.3866	0.160701	64.6074	5.20172	0.0805057	1.86008
YCR010C	0.0875	4.39224	0.0760557	57.7351	1.44517	0.025036	3.13855
YCR012W	0.2625	10.4068	0.169935	61.1977	1.1696	0.0191157	0.970277
YCR014C	0.05	6.85241	0.0459004	149.232	6.36286	0.0426393	0.498895
YCR015C	0.1125	6.90927	0.090073	76.7004	2.23354	0.0291176	1.00481
YCR016W	0.125	6.97095	0.101125	68.9212	3.07866	0.0446631	0.722369
YCR017C	0.084375	15.8768	0.0714909	221.922	5.60801	0.0252726	1.58508
YCR018C	0.1375	4.40207	0.0701284	62.757	2.73471	0.0435727	0.478836
YCR019W	0.046875	4.53229	0.0419199	108.108	6.16004	0.0569756	0.811055
YCR020C	0.20625	6.97047	0.140668	49.534	2.84531	0.057441	0.956206
YCR020C-A	0.24375	3.00923	0.145551	20.6721	1.149	0.0555852
YCR021C	0.15	6.98136	0.105009	66.4676	1.65453	0.0248892	0.663901
YCR022C	0.0402344	2.99961	0.0364877	82.2076	31.0847	0.378119
YCR023C	0.05	6.85103	0.0430012	159.281	5.12558	0.0321725	0.482082
YCR024C	0.040625	4.46669	0.0366412	121.886	2.3331	0.0191394	0.365504
YCR025C	0.25	4.43937	0.092338	48.0692	6.16377	0.128237
YCR026C	0.04375	7.0112	0.0369197	189.819	3.17101	0.0167103	1.779
YCR027C	0.078125	4.49188	0.068529	65.5364	6.95371	0.106105	14.0498
YCR028C	0.0625	6.88382	0.0555774	123.792	3.9609	0.0319892	1.04644
YCR028C-A	0.475	7.01352	0.229419	30.5602	3.11799	0.102069
YCR030C	0.090625	15.8706	0.0750488	211.325	9.5106	0.0450131	0.324347
YCR031C	0.375	4.44408	0.216237	20.5482	0.534201	0.0259951
YCR032W	0.0125	7.27544	0.0121419	598.929	4.79236	0.00800969	1.60825
YCR033W	0.025	6.78558	0.0210681	322.028	3.51962	0.0109278	1.47711
YCR035C	0.084375	6.97669	0.0710989	98.0894	2.35508	0.0240057	1.06858
YCR038C	0.0265625	4.42475	0.0244728	180.737	2.73897	0.0151543	0.669154
YCR039C	0.028125	1.45114	0.0258068	56.231	1.09019	0.0193878	1.40515
YCR040W	0.0765625	4.43144	0.0657443	67.3874	10.4348	0.154886
YCR042C	0.0125	4.51766	0.0123885	364.642	3.13734	0.00860331	1.70648
YCR043C	0.1375	3.01017	0.100328	29.9985	1.31502	0.043829
YCR044C	0.425	15.8001	0.167574	94.2202	7.85112	0.0833177	0.520604
YCR045C	0.040625	4.33924	0.0349195	124.248	2.82649	0.0227458	0.78345
YCR046C	0.13125	4.49037	0.101057	44.4289	2.50187	0.0563072
YCR047C	0.125	6.96149	0.0965223	72.0798	3.03128	0.0420962	1.12182
YCR048W	0.0484375	7.07257	0.0444811	158.958	3.87855	0.0243951	4.58847
YCR050C	0.35625	7.05371	0.163491	43.1287	10.9692	0.254351
YCR052W	0.10625	10.3751	0.0848485	122.243	7.79595	0.0637842	0.314285
YCR053W	0.13125	10.3942	0.106285	97.7591	3.05525	0.0312519	2.34487
YCR054C	0.0796875	10.433	0.0689349	151.289	6.89997	0.0456	4.36774
YCR057C	0.034375	6.93681	0.0316413	219.172	3.29392	0.0150248	0.720153
YCR059C	0.121875	7.04071	0.0985743	71.4098	8.98808	0.125842	0.449057
YCR060W	0.2125	4.50889	0.151503	29.755	2.69281	0.0905185
YCR061W	0.153125	23.5565	0.102543	229.475	56.1266	0.244522	0.216033
YCR064C	0.125	4.47987	0.099924	44.8163	9.27667	0.207047
YCR063W	0.140625	4.48382	0.108809	41.1946	2.84972	0.0692072
YCR065W	0.0109375	1.5188	0.0105885	143.428	0.836008	0.00582833	0.690025
YCR066W	0.0375	4.41198	0.034565	127.617	3.21309	0.0251786	1.96837
YCR067C	0.028125	7.03306	0.0266053	264.269	3.5753	0.0135269	0.645804
YCR068W	0.0375	4.30421	0.0339225	126.87	2.33943	0.0184416	0.779257
YCR071C	0.2875	6.99436	0.167213	41.8231	4.61398	0.110308
YCR072C	0.040625	4.5533	0.0379497	119.942	2.74668	0.0229037	1.31378
YCR073C	0.0203125	6.9205	0.0193748	357.165	6.03406	0.0168931	1.07281
YCR073W-A	0.113281	6.92705	0.0828439	83.6043	6.55246	0.0783728	4.4451
YCR075C	0.08125	6.94382	0.0657749	105.555	23.0558	0.218395	1.60485
YCR076C	0.09375	4.52138	0.0774081	58.4095	1.63176	0.0279365	1.32487
YCR077C	0.11875	15.7643	0.0948379	166.09	4.24482	0.0255554	1.1203
YCR079W	0.040625	4.50382	0.0341533	131.855	4.75453	0.0360545	0.118207
YCR081W	0.0125	4.30243	0.0115272	373.175	1.96661	0.0052779	0.225268
YCR082W	0.0820313	2.99311	0.0685618	43.6449	6.29795	0.144363
YCR084C	0.078125	10.4193	0.0634293	164.164	4.65842	0.0283955	0.771051
YCR085W	0.178125	4.47342	0.116885	38.268	3.39615	0.088737
YCR086W	0.133984	6.98079	0.0995277	70.1199	15.788	0.225147
YCR087W	0.0875	4.45006	0.0524939	84.7689	7.3402	0.0865882
YCR088W	0.15625	15.7408	0.118828	132.337	13.9074	0.105058	0.47084
YCR089W	0.0125	4.92207	0.0119932	410.388	1.77662	0.00432894	0.766686
YCR090C	0.2375	6.98923	0.149884	46.6183	3.33659	0.0715634
YCR091W	0.028125	4.61032	0.0262031	175.898	2.09847	0.0119268	0.470548
YCR092C	0.0375	9.87417	0.0346468	284.821	7.08697	0.0248882	1.68802
YCR093W	0.009375	4.55396	0.00930218	489.498	2.01677	0.00412152	2.75919
YCR094W	0.053125	4.55009	0.0479538	94.8751	1.5928	0.0167867	1.32664
YCR095C	0.075	7.07937	0.0662182	106.858	8.05238	0.0753495	0.293903
YCR096C	0.05	1.50968	0.0440989	34.2314	1.88999	0.0552092
YCR097W	0.475	6.99212	0.171326	40.8018	6.82077	0.167176
YCR098C	0.046875	4.54476	0.0416478	109.107	1.17141	0.0107347	0.999486
YCR099C	0.053125	1.48722	0.0390859	38.0485	0.181608	0.00477288
YCR100C	0.0578125	4.39269	0.0491166	89.3901	2.91359	0.0326066	0.314609
YCR101C	0.4375	7.02856	0.138843	50.604	2.84263	0.0561825
YCR102C	0.01875	1.37807	0.0181596	75.8865	0.522515	0.00688548	0.82432
YCR104W	0.09375	1.50548	0.0767415	19.6152	0.184506	0.00940931
YCR105W	0.101562	7.07257	0.0799628	88.4353	7.80596	0.088259	0.151059
YCR107W	0.015625	1.37504	0.0148613	92.5201	1.09799	0.0118669	5.73541
YDL248W	0.244727	15.8494	0.145265	109.031	12.2236	0.112094	1.29678
YDL247W	0.009375	1.30911	0.00906778	144.369	0.574067	0.00397638	0.324051
YDL245C	0.0375	4.31111	0.0344229	125.205	1.34563	0.0107509	0.762734
YDL244W	0.45	15.918	0.244715	64.9948	6.53449	0.100541	0.38224
YDL243C	0.065625	4.37359	0.0576352	75.8675	1.80453	0.0237806	1.85081
YDL240W	0.01875	4.26757	0.016716	255.239	1.32408	0.00518639	1.59416
YDL239C	0.021875	4.27785	0.0209289	204.345	2.56879	0.012593	5.875
YDL238C	0.040625	4.56032	0.0364669	125.034	3.13677	0.0250833	1.81177
YDL237W	0.134375	10.3177	0.106797	96.5807	4.15764	0.0430385	0.760179
YDL236W	0.215625	10.3927	0.14958	69.4513	3.806	0.0547935	0.986034
YDL235C	0.240625	6.9959	0.125997	55.5077	13.3662	0.240893
YDL234C	0.101562	15.9217	0.0805985	197.441	13.1252	0.0664566	0.444824
YDL233W	0.0640625	6.98541	0.0571277	122.235	5.99052	0.0490106	0.850873
YDL232W	0.425	1.5153	0.215299	7.03776	0.312454	0.0443944
YDL231C	0.00625	1.57805	0.00581348	271.447	0.395579	0.0014573	0.163239
YDL230W	0.090625	7.01562	0.0757397	92.6092	6.509	0.0702762	6.12303
YDL229W	0.23125	15.8061	0.172965	91.2982	1.97058	0.0215856	1.09359
YDL227C	0.05	6.87082	0.0433167	158.576	5.7746	0.0364056	0.207308
YDL226C	0.107813	10.2846	0.0828868	124.003	36.9851	0.29829	0.755522
YDL225W	0.178125	15.8196	0.12554	125.881	5.20191	0.041357	0.724278
YDL224C	0.03125	4.60154	0.0276989	166.084	2.28202	0.0137405	0.244162
YDL223C	0.01875	4.29605	0.0180613	237.839	1.89954	0.00798597	0.377745
YDL222C	0.078125	4.49755	0.0628394	71.5653	1.37591	0.0192241	1.23012
YDL221W	0.10625	4.44316	0.0755768	58.788	4.97991	0.0847067
YDL220C	0.0171875	4.34506	0.0165608	262.306	3.70619	0.0141356	1.43441
YDL219W	0.165625	4.4387	0.126768	35.0089	2.05843	0.0587964
YDL218W	0.096875	4.43264	0.060234	73.5844	0.899588	0.0122243	0.814447
YDL217C	0.115625	4.52187	0.0899826	50.2421	1.80338	0.0358921	1.22994
YDL215C	0.00625	1.49154	0.00610604	244.254	0.471621	0.00193072	0.928566
YDL213C	0.2375	6.99366	0.157282	44.4523	2.29173	0.051559	9.37174
YDL212W	0.25	6.94191	0.142081	48.8394	2.64971	0.0542639	1.16736
YDL211C	0.075	7.07053	0.06303	112.106	8.76235	0.0782514	0.209056
YDL209C	0.0699219	6.91017	0.0586155	117.771	21.407	0.182137	0.301848
YDL208W	0.35	6.2949	0.213785	29.4336	1.84693	0.0627679
YDL207W	0.059375	6.97536	0.0517259	134.792	3.50484	0.0260085	0.517618
YDL204W	0.05625	4.44651	0.0479711	92.6783	2.60635	0.0281185	0.411645
YDL203C	0.04375	6.96688	0.039979	174.186	6.68935	0.0384128	0.427002
YDL202W	0.1375	6.95325	0.112886	61.5862	3.39635	0.055143	1.71569
YDL201W	0.128125	7.01107	0.1065	65.8102	2.44289	0.0371169	0.930934
YDL200C	0.125	4.06858	0.0898209	45.2905	1.16988	0.0258271
YDL199C	0.0390625	6.92358	0.03507	197.371	6.40296	0.0324403	1.98916
YDL198C	0.139063	6.90687	0.10336	66.807	2.40706	0.0360224	1.76471
YDL197C	0.03125	4.4647	0.0288951	154.473	4.45178	0.0288363	1.28312
YDL196W	0.127344	4.45849	0.0960874	46.4	10.7332	0.231316
YDL195W	0.19375	23.6881	0.0820652	288.309	11.195	0.0388141	0.302011
YDL193W	0.175	10.2894	0.121771	84.4479	3.36233	0.039817	1.99184
YDL192W	0.36875	6.99072	0.201297	34.713	2.35929	0.0679841
YDL191W	0.13125	1.91692	0.10927	17.5425	0.255896	0.0145868
YDL189W	0.08125	7.02239	0.0549609	127.741	4.33447	0.0339313	0.285383
YDL188C	0.0847656	6.97048	0.0715287	97.4036	5.59767	0.0574783	6.10209
YDL187C	2.4	7.03517	0.120101	58.5642	21.921	0.374313
YDL186W	0.0375	2.8936	0.034806	83.1095	3.86181	0.0464596	0.218419
YDL185W	0.134375	23.5554	0.109036	215.756	6.77349	0.0314077	0.936868
YDL184C	0.4625	1.53557	0.208442	7.36626	1.51726	0.206021
YDL183C	0.015625	1.41621	0.014668	96.5253	0.954647	0.009916	0.944315
YDL182W	0.184375	10.4669	0.124794	83.8204	2.82335	0.0336846	0.914861
YDL181W	0.220312	4.4776	0.129965	34.4514	11.8756	0.344695
YDL180W	0.0375	4.29012	0.0292406	146.678	1.32659	0.00904838	0.384295
YDL179W	0.01875	1.4818	0.0179155	82.7105	0.99078	0.0119789	0.353937
YDL177C	0.040625	1.49915	0.0365902	40.9679	0.569	0.0138878
YDL176W	0.021875	4.63212	0.0208113	222.545	5.6415	0.0253524	1.76066
YDL175C	0.08125	6.98401	0.0683316	102.181	8.31563	0.0813778	1.62168
YDL174C	0.175	15.9461	0.127285	125.164	4.80766	0.0384211	1.76589
YDL173W	0.114063	6.95607	0.0911429	76.3032	7.7055	0.100973	0.2079
YDL172C	0.275	7.03714	0.16217	43.3816	4.19018	0.0965933
YDL171C	0.01875	7.36171	0.0176584	416.73	1.74298	0.00418959	5.58148
YDL170W	0.034375	4.59153	0.0307393	149.361	4.45118	0.0297997	3.0901
YDL169C	0.2125	7.05409	0.132322	53.297	2.19699	0.041218	0.33608
YDL168W	0.16875	10.4944	0.129815	80.7966	3.48019	0.0430702	0.942452
YDL167C	0.028125	4.64192	0.0261953	177.169	1.73374	0.00978385	0.63533
YDL166C	0.26875	7.02949	0.143412	48.9988	2.46549	0.0503299
YDL165W	0.164063	6.98746	0.109156	63.9885	10.9541	0.171188
YDL164C	0.13125	16.0423	0.0888261	180.433	5.03432	0.0279002	0.462502
YDL163W	1	7.00726	0.242299	28.9073	5.41948	0.187533
YDL160C	0.2625	15.8486	0.137828	114.901	5.09601	0.0443451	1.30084
YDL159W	0.0375	4.37917	0.0302311	144.798	2.55137	0.0176379	2.2885
YDL157C	0.35	4.49162	0.190394	23.5848	1.29966	0.0551169
YDL156W	0.034375	4.49858	0.0317303	141.721	4.55613	0.0321713	1.30614
YDL155W	0.0125	1.41513	0.0121843	116.137	1.18444	0.010198	0.292558
YDL154W	0.053125	10.63	0.0455845	233.116	4.58724	0.0196727	0.56309
YDL153C	0.0875	10.2719	0.0739068	138.897	6.19801	0.0446157	0.542581
YDL151C	0.3	7.01175	0.116608	60.1122	3.78942	0.0630436
YDL150W	0.110937	10.3204	0.0877409	117.536	14.372	0.122312	1.23858
YDL149W	0.028125	6.80576	0.0260457	261.218	3.74352	0.0143431	1.64014
YDL148C	0.1125	15.9021	0.0845224	187.994	8.16359	0.0434013	0.293872
YDL147W	0.11875	10.3099	0.0966198	106.661	3.67603	0.0344573	1.33256
YDL145C	0.075	15.7436	0.0643607	244.44	3.8175	0.0156195	0.909063
YDL144C	0.09375	6.82879	0.0796166	85.749	2.99791	0.0349642	1.38535
YDL143W	0.15625	15.7667	0.118821	132.568	17.4426	0.131586	0.381929
YDL142C	0.0625	4.47049	0.051587	86.6524	4.47835	0.0516777	0.937079
YDL141W	0.04375	7.0792	0.0394404	179.406	5.45399	0.0304111	1.58773
YDL140C	0.0125	4.64393	0.0122697	378.449	1.43497	0.00379132	0.72953
YDL139C	0.103125	6.37697	0.0734952	86.7443	15.8853	0.183126	14.2609
YDL138W	0.0078125	1.54487	0.007466	206.909	0.83722	0.00404608	1.09542
YDL137W	0.425	6.96047	0.203659	34.1643	2.15475	0.0630898
YDL136W	0.3875	4.47964	0.244163	18.3436	0.681312	0.0371448
YDL135C	0.132666	6.96819	0.108609	64.1424	15.2928	0.238428	1.10372
YDL134C	0.09375	7.05484	0.0747401	94.3681	5.3825	0.05704	5.82041
YDL133W	0.04375	4.40373	0.0392084	112.304	2.31339	0.0205971	0.573368
YDL132W	0.10625	15.9001	0.0838345	189.486	7.51733	0.0396919	6.43833
YDL130W	0.5375	4.48433	0.281218	15.946	0.688805	0.0431958
YDL129W	0.0609375	4.485	0.0523478	85.6668	5.01849	0.0585746	0.338688
YDL128W	0.20625	15.8738	0.148809	106.605	11.0671	0.103785	1.0752
YDL127W	0.0203125	1.60412	0.0189897	84.4543	1.38097	0.016348	0.794022
YDL126C	0.125	16	0.0950448	168.205	4.15469	0.0247084	1.31281
YDL125C	0.3875	6.96793	0.19303	36.0817	2.87389	0.0796606
YDL124W	0.21875	10.3866	0.147092	70.5762	3.81112	0.0540015	2.07185
YDL123W	0.1875	4.48257	0.10276	43.6156	7.59692	0.174198
YDL122W	0.121875	15.9683	0.0851612	187.364	5.6128	0.029982	3.21391
YDL121C	0.2375	4.49696	0.12157	36.9819	1.27462	0.0344638
YDL120W	0.20625	4.51289	0.0938476	48.0792	3.01194	0.0626673
YDL119C	0.059375	4.47323	0.053172	84.1058	5.08339	0.060444	2.15558
YDL118W	0.18125	4.47088	0.122938	36.358	2.50636	0.0689401
YDL117W	0.034375	6.86281	0.0323037	212.387	3.50258	0.0164931	0.467858
YDL116W	0.025	4.2956	0.0233617	183.855	1.7997	0.0097877	0.623758
YDL115C	0.128125	10.3444	0.0988073	104.622	14.3395	0.137252	13.8202
YDL113C	0.05	6.88176	0.0438673	156.834	3.20368	0.020422	0.356363
YDL112W	0.053125	16.0823	0.0451491	355.826	5.62375	0.0158105	0.636825
YDL111C	0.11875	7.03378	0.0907601	77.4596	8.232	0.106262	0.689299
YDL110C	0.34375	7.02931	0.188323	37.3171	4.0136	0.10753
YDL109C	0.0421875	6.96248	0.03833	181.548	7.19443	0.0396343	1.07329
YDL108W	0.121875	6.97616	0.0915071	76.2235	2.40265	0.0315211	1.38913
YDL107W	0.015625	1.41887	0.0148809	95.3218	1.18279	0.0124211	4.08105
YDL105W	0.065625	6.9501	0.0560712	123.922	13.385	0.107999	0.0751956
YDL103C	0.225	15.7502	0.15251	103.2	5.46448	0.0529768	1.44426
YDL101C	0.10625	10.4463	0.0800657	130.4	5.60078	0.0429506	4.34192
YDL100C	0.234375	10.3766	0.151071	68.6589	2.63574	0.0383821	1.03121
YDL099W	0.109375	7.04891	0.0923848	76.2809	2.41178	0.0316225	0.891299
YDL098C	0.110937	4.50158	0.0854153	52.6948	3.90693	0.0741357
YDL097C	0.11875	10.2712	0.0926977	110.72	8.09066	0.0730937	0.249155
YDL095W	0.2375	23.6296	0.122054	193.396	17.3066	0.0895602	7.2419
YDL093W	0.04375	7.09688	0.0385311	184.122	3.76468	0.0204441	2.30686
YDL092W	0.167188	4.46291	0.120412	37.055	2.12811	0.0574281
YDL091C	0.071875	7.05938	0.0566384	124.609	6.50353	0.0521796	2.57129
YDL090C	0.05	4.49762	0.0371542	121.034	2.99284	0.0247235	0.573249
YDL089W	0.040625	4.57518	0.0361611	126.478	3.25888	0.0257654	0.442505
YDL088C	0.0109375	1.46024	0.0104998	139.059	0.989242	0.00711456	2.49072
YDL087C	0.06875	4.40569	0.0579685	75.9841	4.99565	0.0657332	0.285719
YDL086W	0.159375	6.90368	0.111611	61.8452	2.23809	0.0361831	0.942619
YDL085W	0.0625	6.88622	0.0521967	131.908	3.59323	0.0272367	0.265604
YDL084W	0.15625	10.5002	0.11839	88.6496	2.66497	0.0300639	0.655597
YDL083C	0.2875	4.47897	0.198511	22.5599	0.769559	0.0341074
YDL082W	0.3625	7.01452	0.201633	34.7785	1.46257	0.0420522
YDL081C	2.4	7.02904	0.380721	18.4572	2.19865	0.119139
YDL080C	0.028125	4.45255	0.0260217	171.077	4.11866	0.0240703	1.91704
YDL079C	0.0125	1.52253	0.0113617	133.994	0.665801	0.00496849	0.20078
YDL078C	0.109375	6.90203	0.0838048	82.3323	5.07054	0.0616488	5.97342
YDL077C	0.0625	15.7328	0.0544362	288.802	13.503	0.0467611	3.76708
YDL076C	0.071875	4.43544	0.0617931	71.7735	1.38674	0.0193196	0.952857
YDL075W	0.4375	4.47258	0.254836	17.5482	0.684134	0.0389883
YDL074C	0.0078125	1.47227	0.00771946	190.71	1.36675	0.00716618	3.44067
YDL073W	0.028125	7.09113	0.0262225	270.372	5.0749	0.0187666	1.55629
YDL072C	0.225	7.02797	0.143354	49.0171	3.16782	0.0646201	0.939659
YDL071C	0.4125	4.50857	0.114277	39.4466	1.76215	0.0446669
YDL070W	0.075	10.2526	0.0651821	157.252	5.69835	0.0362299	0.405329
YDL069C	0.0585938	4.33394	0.0481497	89.9859	10.0041	0.111164	0.221143
YDL068W	0.090625	4.47851	0.0729879	61.3467	22.101	0.360257
YDL066W	0.28125	15.7971	0.175347	90.0147	5.70359	0.0633651	0.789371
YDL065C	0.1125	6.7757	0.0874445	77.4591	2.03937	0.0263222	0.732342
YDL064W	0.325	6.96822	0.169662	41.0502	3.59223	0.0875703
YDL063C	0.028125	4.31535	0.0257936	167.236	2.67367	0.0159892	1.25079
YDL062W	0.35	10.4532	0.110791	94.3025	40.9992	0.434829
YDL061C	0.2125	1.49018	0.156293	9.53351	0.304377	0.0319237
YDL060W	0.128125	15.8859	0.0914197	173.671	3.96622	0.0228407	0.688179
YDL059C	0.135156	6.95636	0.095805	72.5965	9.80447	0.135033	26.6633
YDL058W	0.0375	15.6771	0.0346261	452.537	10.9373	0.0241619	1.56547
YDL057W	0.125391	10.4848	0.091256	114.808	21.7303	0.189313	0.1977
YDL056W	0.021875	4.36958	0.0201703	216.59	2.81715	0.0130046	0.162379
YDL055C	0.225	10.3889	0.165955	62.5659	2.56156	0.0409416	1.46109
YDL054C	0.1625	15.8487	0.100721	157.237	20.1578	0.128183	0.278501
YDL053C	0.175	6.94026	0.114546	60.5686	11.5366	0.190558
YDL052C	0.16875	7.025	0.108504	64.7212	1.8945	0.0292716	1.39708
YDL051W	0.159375	6.9583	0.12031	57.819	1.99763	0.0345406	0.779983
YDL050C	0.3875	7.03176	0.18509	37.9773	6.39533	0.168411
YDL049C	0.19375	6.96323	0.0959244	72.5699	4.15945	0.0573144	6.82202
YDL048C	0.04375	4.46532	0.0380561	117.321	1.16384	0.00992168	0.976085
YDL047W	0.06875	4.36878	0.0594475	73.451	1.59364	0.0217315	1.39826
YDL046W	0.15625	4.48011	0.122905	36.4445	1.59212	0.0436812
YDL045W-A	0.321875	4.48659	0.172864	25.9521	2.3181	0.0893246
YDL045C	0.0625	4.39422	0.0552027	79.5742	4.3198	0.0543024	0.403538
YDL044C	0.015625	1.54482	0.0147974	104.389	0.488302	0.00467732	0.618316
YDL043C	0.13125	7.04359	0.090151	78.1073	8.88026	0.113694	1.56161
YDL042C	0.05	6.94342	0.0456225	152.103	8.33895	0.0548658	0.520469
YDL041W	0.2875	6.99248	0.189765	36.8402	7.425	0.201526
YDL040C	0.09375	15.7436	0.0795969	197.573	5.11374	0.0258969	1.19566
YDL039C	0.55	41.7866	0.20969	198.878	30.7251	0.154529	2.37328
YDL037C	0.125	6.99882	0.0898723	77.8503	1.75635	0.0225656	0.568748
YDL036C	0.05625	6.83403	0.0463277	147.468	9.87594	0.0669731	1.38421
YDL035C	0.01875	4.56999	0.0178069	256.582	2.90307	0.0113272	3.25386
YDL033C	0.0125	1.42628	0.0119503	119.338	1.44117	0.012075	0.915142
YDL031W	0.084375	15.8575	0.0691246	229.253	8.95846	0.0390634	0.546175
YDL030W	0.0109375	1.54623	0.0104819	147.51	1.49266	0.0101187	1.02918
YDL029W	0.184375	10.29	0.120111	85.6319	3.20438	0.0374092	0.708597
YDL028C	0.0203125	4.44281	0.0186606	238.029	4.13437	0.0173684	1.54992
YDL027C	0.040625	4.53095	0.0367443	123.298	5.75129	0.0466409	1.58287
YDL025C	0.05	6.82788	0.0446492	152.882	3.18505	0.0208313	4.62484
YDL024C	0.040625	4.48443	0.0368915	121.532	3.70365	0.0304719	0.582499
YDL022W	0.4125	15.7966	0.222602	70.9175	5.03871	0.0710337	4.09803
YDL021W	0.117188	6.9327	0.0940586	73.6907	2.39594	0.03251	0.708974
YDL020C	0.0375	4.55187	0.0336566	135.216	1.47278	0.010892	0.597607
YDL019C	0.05625	15.5648	0.0505447	307.748	6.32863	0.0205709	1.211
YDL018C	0.0875	4.46833	0.067245	66.4335	5.58568	0.0840925	0.342024
YDL017W	0.059375	6.92337	0.0511444	135.323	5.37478	0.0397146	1.06753
YDL016C	0.65	7.02543	0.161891	43.3833	10.3853	0.239402
YDL015C	0.13125	6.89513	0.101692	67.7675	2.35361	0.0347623	0.560817
YDL014W	0.3125	10.4155	0.198893	52.3369	2.13557	0.0408094	0.708202
YDL013W	0.04375	6.84145	0.0344033	198.806	7.94786	0.0399671	0.998478
YDL012C	0.3125	4.46247	0.172905	25.801	1.45075	0.0562385
YDL010W	0.13125	6.95806	0.0969383	71.7683	8.8265	0.122972	5.50254
YDL009C	0.525	7.03376	0.200537	35.0594	8.52371	0.243213
YDL008W	0.139941	4.47916	0.0998835	44.8425	5.37748	0.119916
YDL007W	0.25	15.9906	0.131625	121.407	22.018	0.181326	12.0639
YDL006W	0.0640625	4.51521	0.0557008	81.0576	4.66393	0.0575374	0.772827
YDL005C	0.06875	6.89655	0.0595832	115.689	6.2304	0.0538526	0.420716
YDL004W	0.196875	4.43122	0.133081	33.2907	1.19356	0.0358533
YDL003W	0.053125	6.96615	0.0462741	150.521	5.96896	0.03965	1.60064
YDL002C	0.090625	4.50055	0.0660685	68.0974	5.90553	0.0867891	13.9048
YDL001W	0.071875	6.87279	0.0606761	113.242	4.41214	0.0389525	0.366975
YDR001C	0.10625	15.9535	0.0879375	181.261	9.54655	0.0526564	0.47644
YDR002W	0.2625	6.99952	0.186444	37.5275	2.64392	0.070442	21.1358
YDR003W	0.0859375	4.47658	0.0683638	65.4706	5.95433	0.090944	0.188542
YDR005C	0.05	4.52373	0.0443507	101.954	1.65339	0.016213	0.933036
YDR006C	0.021875	4.45325	0.0205703	216.47	1.26231	0.00583083	1.02008
YDR007W	0.096875	4.42107	0.0818002	54.0358	1.97171	0.0364912	0.322074
YDR008C	0.190625	4.46792	0.129172	34.5834	3.36449	0.097289
YDR009W	0.0375	4.49784	0.0335931	133.867	3.79651	0.0283551	1.95458
YDR011W	0.0125	4.01844	0.01204	333.728	1.31505	0.00394014	0.8202
YDR012W	0.3	10.3836	0.192814	53.819	1.36631	0.0253998	1.37044
YDR013W	0.18125	6.97242	0.103408	67.4076	9.83433	0.145867	21.0856
YDR014W	0.009375	1.55067	0.00918842	168.764	0.642216	0.00380541	0.660721
YDR016C	0.065625	1.48943	0.0570017	26.1295	0.750077	0.0287061
YDR017C	0.01875	4.54196	0.0177981	255.055	2.0853	0.00819439	0.619911
YDR019C	0.0875	6.95087	0.0705384	98.5077	4.88925	0.0496354	0.450814
YDR020C	0.09375	4.39612	0.0807202	54.4505	1.64237	0.0301716	4.48309
YDR021W	0.078125	6.85761	0.06653	103.021	6.9837	0.067814	7.27808
YDR022C	0.10625	4.49455	0.0844378	53.2133	2.07175	0.0389328
YDR023W	0.2375	15.9065	0.168169	94.4929	5.873	0.0621599	0.562191
YDR025W	0.2625	4.49503	0.18057	24.8907	0.670186	0.0269221
YDR026C	0.034375	4.44141	0.0304757	145.716	3.95174	0.0271268	0.197471
YDR027C	0.0328125	7.04469	0.0295946	237.991	5.02203	0.0211091	1.53775
YDR028C	0.071875	16.0286	0.0608294	263.284	8.81003	0.0334458	0.640863
YDR030C	0.05	7.07163	0.045782	154.431	9.3981	0.0608436	1.31858
YDR031W	0.25	4.61389	0.151296	30.4916	1.65839	0.0543809
YDR032C	0.725	10.4678	0.270089	38.7398	5.0436	0.130224
YDR033W	0.45	15.9484	0.248191	64.2023	7.05803	0.10995	0.774901
YDR034C	0.034375	6.76534	0.0318157	212.556	4.25697	0.0200403	0.375522
YDR035W	0.18125	10.3784	0.136927	75.7477	3.93415	0.0519715	1.40626
YDR036C	0.121875	10.4115	0.0878183	118.481	6.5872	0.0556064	6.28105
YDR037W	0.19375	15.7206	0.140522	111.799	3.6777	0.0328862	1.24553
YDR038C	0.01875	4.32162	0.0179845	240.238	2.03748	0.00847903	1.25162
YDR039C	0.075	15.8077	0.064975	243.093	7.26059	0.0298896	1.11051
YDR040C	0.01875	4.21338	0.0180178	233.816	1.5513	0.00663386	1.20925
YDR041W	0.11875	4.41294	0.0868413	50.8063	1.55918	0.0306912	2.73841
YDR043C	0.021875	1.49852	0.0203233	73.7337	2.44179	0.0331164	2.87635
YDR044W	0.33125	10.4717	0.171587	60.9859	2.14016	0.0351018	1.26549
YDR045C	0.3125	4.49189	0.160936	27.9047	1.7121	0.061375
YDR046C	0.09375	10.3078	0.0725249	142.057	6.50785	0.0458177	0.221805
YDR047W	0.170313	10.3708	0.127742	81.1225	4.08849	0.0504499	1.25481
YDR048C	0.171875	4.45898	0.0941747	47.3374	9.45893	0.199818
YDR049W	0.08125	10.5048	0.0651794	161.114	6.82496	0.0423557	1.87641
YDR050C	0.5	10.451	0.275212	37.9592	1.72701	0.0454979	1.81003
YDR051C	0.1125	6.90794	0.0917596	75.2463	2.09561	0.0278619	0.749946
YDR052C	0.028125	4.39671	0.026272	167.283	1.58268	0.00946262	0.735067
YDR053W	0.55	4.48151	0.117199	38.2295	1.49517	0.0391089
YDR054C	0.1125	6.99194	0.0914717	76.4175	6.45526	0.0845022	5.98086
YDR055W	1.2	15.7424	0.16132	97.5157	4.75288	0.0487432	1.57406
YDR056C	0.5	6.94022	0.146454	47.3748	1.37479	0.0290186	1.83126
YDR057W	0.05625	6.81966	0.0484019	140.833	3.52651	0.0250385	0.495521
YDR058C	0.0625	4.53789	0.0512998	88.4411	4.65408	0.0526212	0.0978002
YDR059C	0.25625	6.94301	0.171925	40.3717	5.5343	0.137088
YDR060W	0.075	15.635	0.0620145	251.921	11.2124	0.0445069	1.86256
YDR061W	0.075	6.94624	0.0491953	141.159	2.81397	0.0199312	0.512772
YDR062W	0.148438	15.8748	0.106505	148.982	21.4209	0.143727	0.248998
YDR063W	0.475	6.96854	0.192301	36.2227	2.79021	0.0770315
YDR064W	0.096875	2.01379	0.08405	23.9554	0.304567	0.0127117
YDR065W	0.046875	4.53811	0.0426744	106.309	4.59483	0.0432314	0.449765
YDR066C	0.0859375	4.46753	0.066121	67.5501	5.85006	0.0865884
YDR067C	0.0234375	1.49394	0.0221273	67.5125	1.89732	0.0281019	3.80919
YDR068W	0.6	10.4464	0.105936	98.569	22.6472	0.229849	19.0654
YDR069C	0.03125	7.22305	0.0290603	248.454	5.6942	0.022916	0.314141
YDR070C	0.4625	4.46969	0.236898	18.8646	1.41299	0.0748943
YDR071C	0.375	7.04628	0.167364	42.0838	1.96118	0.0466135
YDR072C	0.18125	15.933	0.121561	131.014	7.10986	0.0542631	1.41075
YDR073W	0.03125	1.44628	0.0292632	49.4204	0.878308	0.0177712
YDR074W	0.09375	16.1156	0.08179	196.948	8.39926	0.0426345	0.519098
YDR075W	0.0671875	4.47753	0.0571562	78.3256	3.50329	0.0447237	0.182358
YDR076W	0.0421875	4.55699	0.0361698	125.927	5.69895	0.0453019	1.3939
YDR077W	0.5625	15.8905	0.250033	63.5075	4.73848	0.0746047	0.943808
YDR078C	0.08125	4.4297	0.0664264	66.6716	3.78444	0.0567575	16.8637
YDR079W	0.340625	6.98464	0.189725	36.7983	8.05215	0.218875
YDR080W	0.075	15.6802	0.0580845	269.698	12.5707	0.046676	5.19564
YDR081C	0.01875	4.32482	0.0178532	242.198	2.09334	0.00864148	0.477846
YDR082W	0.0125	1.51268	0.0120716	125.309	0.938513	0.00748958	2.19347
YDR083W	0.0875	6.72931	0.0770367	87.3242	2.42692	0.0277973	0.869964
YDR084C	0.1875	7.00756	0.132144	53.0134	3.64371	0.0687265
YDR085C	0.04375	7.1283	0.0386262	184.492	9.69351	0.052537	0.552274
YDR086C	1.1	4.47952	0.338415	13.2343	0.985071	0.0744324
YDR087C	0.142188	6.97518	0.110655	63.0083	2.76183	0.043826	1.1932
YDR088C	0.0875	7.01181	0.0659495	106.288	6.79612	0.0639327	0.986234
YDR089W	0.03125	6.99945	0.0291295	240.22	5.55091	0.0231012	0.350591
YDR090C	0.144727	10.3808	0.114476	90.6266	16.4557	0.181604	0.311137
YDR091C	0.184375	15.8574	0.130937	121.043	4.21651	0.0348288	0.879568
YDR092W	0.2875	7.02896	0.167054	42.061	5.80549	0.138043
YDR093W	0.0125	4.70469	0.0123079	382.144	2.20612	0.00578048	2.007
YDR095C	1	7.03893	0.128594	54.723	6.02467	0.110075
YDR096W	0.01875	4.42385	0.0181659	243.436	3.60297	0.0148096	1.63771
YDR097C	0.05625	15.8025	0.0512708	307.795	13.804	0.0450113	0.438427
YDR098C	0.20625	10.4356	0.150073	69.4779	5.1001	0.0735114	1.62078
YDR099W	0.3	10.3576	0.184332	56.1647	3.26317	0.0580925	2.55878
YDR100W	0.3625	7.01183	0.17104	40.9893	4.41264	0.10767
YDR101C	0.0984375	10.3121	0.0833903	123.623	2.98733	0.0241619	1.35248
YDR102C	0.23125	4.45747	0.122972	36.2387	2.27805	0.0628769
YDR103W	0.03125	6.89532	0.0290664	237.127	4.31598	0.0182117	0.297551
YDR105C	0.096875	10.2411	0.0818133	125.096	8.44569	0.0675236	0.781186
YDR106W	0.065625	4.48786	0.0538245	83.3719	4.47492	0.0536693	0.872446
YDR107C	0.05625	7.01628	0.040915	171.432	3.4166	0.0199313	0.213554
YDR108W	0.025	4.47171	0.0230138	194.256	3.15382	0.0162345	1.66335
YDR109C	0.040625	6.84878	0.0370615	184.734	5.72667	0.0309914	0.240684
YDR111C	0.0625	6.95496	0.0547105	127.088	5.84794	0.0460159	5.3378
YDR112W	0.2625	4.45435	0.145759	30.5553	4.02467	0.131715
YDR113C	0.090625	7.04809	0.0756552	93.1428	2.712	0.029111	0.674784
YDR114C	0.117969	4.4604	0.0908906	49.0655	13.1332	0.267677
YDR115W	0.35	4.50849	0.161105	27.9791	2.14143	0.0765406
YDR116C	0.11875	6.96718	0.0894668	77.8597	9.57004	0.122894	2.63267
YDR117C	0.09375	10.3101	0.0778428	132.377	3.48439	0.0263204	0.833517
YDR118W	0.025	4.30869	0.0233045	184.848	3.19689	0.0173	9.61316
YDR119W	0.096875	15.8039	0.0758424	208.231	13.7522	0.0660142	6.32835
YDR120C	0.149805	15.7298	0.100026	157.085	21.2738	0.135633	1.476
YDR121W	0.199219	6.96375	0.147225	47.2871	3.1281	0.0661571
YDR122W	0.0625	15.8088	0.0541046	292.023	14.9216	0.0510958	2.12813
YDR123C	0.0578125	4.39555	0.051004	86.1477	4.94164	0.0573595	0.626721
YDR124W	0.05	4.42923	0.0432311	102.426	5.1329	0.0501067	0.210613
YDR125C	0.040625	4.53109	0.036044	125.697	3.92561	0.0312275	0.21438
YDR126W	0.05	4.55367	0.0438434	103.841	4.34624	0.0418544	1.41376
YDR127W	0.08125	23.4077	0.0690562	338.577	8.51975	0.0251659	0.853992
YDR128W	0.015625	4.48546	0.0148848	301.288	2.7635	0.00917265	0.407471
YDR129C	0.1625	15.8208	0.121212	130.432	4.16061	0.0318919	1.50204
YDR130C	0.053125	4.44264	0.0454394	97.761	4.77906	0.0488804	0.87125
YDR131C	0.046875	6.93211	0.0420372	164.817	9.16476	0.0556628	0.45803
YDR135C	0.021875	7.34875	0.0206271	356.144	2.36104	0.00663927	0.912054
YDR137W	0.04375	6.9708	0.0380677	183.046	3.6422	0.0198946	2.05927
YDR138W	0.0234375	4.38616	0.0221908	197.614	3.53697	0.0178945	1.63753
YDR139C	0.225	2.94385	0.138687	21.2234	1.65002	0.0777631
YDR140W	0.084375	4.43114	0.0695432	63.7097	4.47895	0.0702936	0.565913
YDR141C	0.0375	15.7545	0.0343024	459.054	10.6916	0.0232812	2.90158
YDR142C	0.015625	1.55046	0.0149336	103.823	1.39049	0.0133928	1.35181
YDR143C	0.03125	4.49129	0.0293702	152.903	4.23277	0.0276796	0.45805
YDR144C	0.0375	4.56947	0.0331833	137.641	1.19418	0.00867823	0.860538
YDR145W	0.059375	6.8471	0.0521812	131.146	3.26431	0.0249219	0.573709
YDR146C	0.0992188	15.891	0.0820241	193.549	14.0316	0.0724788	0.38111
YDR147W	0.065625	7.01769	0.050473	138.986	3.42969	0.0246751	2.49436
YDR148C	0.35	15.7725	0.163415	96.4401	4.14922	0.0430229	1.31434
YDR149C	0.075	4.413	0.0645654	68.326	2.6224	0.0383929	0.71706
YDR150W	0.0265625	15.7698	0.0246881	638.364	6.89808	0.0108012	1.26151
YDR151C	0.0984375	7.02675	0.080727	87.0162	2.7333	0.0314093	1.11839
YDR153C	0.084375	7.0093	0.0682883	102.586	4.37411	0.0426574	0.3401
YDR154C	0.403125	7.00114	0.171884	40.7241	6.94848	0.17062
YDR155C	0.675	6.96665	0.280699	24.8137	1.1439	0.0460943
YDR156W	0.20625	4.5024	0.141846	31.737	1.89423	0.0596908
YDR157W	0.525	7.03362	0.18054	38.9499	3.85383	0.0989292
YDR158W	0.08125	4.54512	0.0721865	62.9504	1.03354	0.0164215	1.64442
YDR159W	0.0046875	1.5378	0.00454484	338.309	0.904019	0.00267175	0.450448
YDR161W	0.05625	4.47667	0.0486763	91.9525	1.52579	0.0165904	0.865704
YDR162C	0.175	10.3522	0.117293	88.2449	22.0556	0.249912	0.401607
YDR163W	0.15625	6.97016	0.11279	61.7903	14.0558	0.227448
YDR164C	0.115625	15.9343	0.0914476	174.12	5.11323	0.0293767	2.03483
YDR165W	0.078125	6.86338	0.0654129	104.898	2.0732	0.019761	1.29189
YDR166C	0.00625	1.43414	0.00616641	232.538	0.537481	0.00232011	1.79315
YDR167W	0.0875	7.03834	0.0715909	98.3042	38.035	0.386875	0.766017
YDR168W	0.3	15.8864	0.107063	148.259	26.5752	0.179376	16.9281
YDR169C	0.0625	7.00427	0.0547325	127.95	4.14376	0.0323819	6.10403
YDR170C	0.0375	15.7713	0.033635	468.562	6.25112	0.0133471	0.399244
YDR171W	0.375	15.9395	0.181433	87.7934	6.09177	0.0693711	0.717231
YDR172W	0.18125	16.0257	0.12315	130.043	3.60166	0.027694	0.910404
YDR173C	0.075	6.93787	0.0607534	114.166	9.16904	0.0803198	1.69994
YDR174W	0.225	7.00883	0.140025	50.0386	1.96593	0.0392889	1.89627
YDR175C	0.096875	6.92513	0.0809934	85.4681	6.4495	0.0754682	0.252493
YDR176W	0.028125	4.56879	0.0264872	172.428	3.19226	0.0185195	2.09709
YDR177W	0.1375	7.04746	0.108291	65.0351	12.8489	0.197571	0.465679
YDR178W	0.2625	6.98986	0.174641	40.0126	3.43447	0.0858194
YDR179C	0.128125	7.02936	0.0942504	74.543	22.5613	0.302722
YDR179W-A	0.065625	7.61848	0.0541091	140.752	7.94641	0.056463	2.29532
YDR180W	0.01875	6.93089	0.0180938	383.007	3.19279	0.00833509	0.627139
YDR181C	0.05625	7.06642	0.0495827	142.475	11.1719	0.0784075	0.0812702
YDR182W	0.146875	15.7693	0.106132	148.463	21.1087	0.142193	0.644033
YDR183W	0.171875	6.98746	0.118038	59.1743	2.69609	0.0455712	2.47174
YDR184C	0.075	4.50292	0.0602453	74.7337	1.54209	0.0206318	1.72871
YDR185C	0.0265625	1.45856	0.0244515	59.6452	2.87293	0.0481669
YDR186C	0.021875	4.63792	0.0209391	221.437	2.45849	0.0111017	1.27197
YDR188W	0.16875	16.0291	0.121045	132.369	8.37557	0.0632608	1.6091
YDR189W	0.1375	15.6873	0.101805	153.982	4.80256	0.0311859	1.02915
YDR190C	0.16875	15.9051	0.126377	125.772	20.6273	0.164009	0.485049
YDR191W	0.01875	1.55432	0.0180734	85.9922	0.529958	0.0061623	0.979261
YDR192C	0.15625	10.4146	0.109965	94.6543	3.10518	0.0328069	0.761017
YDR193W	0.3125	7.00178	0.184165	38.0109	5.20281	0.136867
YDR194C	0.034375	4.54868	0.0315283	144.239	1.11399	0.00772137	1.21376
YDR195W	0.034375	4.31927	0.0315563	136.842	2.85932	0.02089	0.30151
YDR196C	0.096875	4.45299	0.0775763	57.3971	1.5887	0.027677	0.541796
YDR197W	0.04375	4.41767	0.0385091	114.658	5.12786	0.0448004	0.166882
YDR198C	0.053125	6.85701	0.0481044	142.492	7.47465	0.0524673	0.338073
YDR199W	0.65625	7.0298	0.169157	41.5478	5.60877	0.134984
YDR200C	0.05	6.91396	0.0430441	160.565	4.24936	0.0264595	0.253501
YDR201W	0.165625	4.4876	0.114347	39.2335	1.59132	0.0405602
YDR202C	0.05	4.4599	0.0457476	97.4647	4.85535	0.0498203	0.395132
YDR203W	0.4875	7.01405	0.168334	41.6544	9.37242	0.225017
YDR204W	0.059375	4.43811	0.05089	87.184	2.9575	0.0339208	2.06032
YDR205W	0.103125	15.4589	0.0775116	199.33	11.7988	0.0591768	7.49304
YDR206W	0.021875	4.56173	0.0208073	219.196	1.4547	0.00663531	1.07453
YDR207C	0.0375	7.15725	0.0352702	202.883	3.99053	0.01967	0.539163
YDR208W	0.025	4.6115	0.0212372	217.089	2.91917	0.0134448	1.55504
YDR209C	0.115625	4.47291	0.0918889	48.6652	7.5068	0.154261
YDR210W	0.296875	3.00732	0.193593	15.5319	1.01061	0.0651002
YDR211W	0.121875	15.8133	0.0998848	158.231	5.09564	0.0321941	1.13102
YDR212W	0.2125	15.9087	0.132621	119.894	4.50509	0.0375628	0.733977
YDR213W	0.034375	6.98658	0.0319258	218.746	3.65242	0.0166962	0.6819
YDR214W	0.1875	10.4271	0.126746	82.2379	4.55411	0.0553744	0.709062
YDR216W	0.021875	7.14596	0.0209498	340.998	4.26575	0.0125062	0.501404
YDR217C	0.01875	6.73228	0.0180442	372.985	7.02366	0.0188301	1.76735
YDR218C	0.0875	7.08255	0.0676908	104.587	1.84406	0.0176321	1.37023
YDR219C	0.0625	6.98121	0.0543775	128.37	5.29757	0.0412664	1.90126
YDR220C	0.175	3.0125	0.105324	28.5987	1.28762	0.0450182
YDR221W	0.109375	15.8703	0.0821603	193.029	17.6116	0.0912329	0.963469
YDR222W	0.015625	1.47581	0.0147714	99.9104	1.03205	0.0103298	0.248611
YDR223W	0.0359375	4.54737	0.0325198	139.791	3.83792	0.0274756	1.09144
YDR224C	0.3	4.50593	0.1998	22.5483	0.882079	0.0391148
YDR225W	0.2875	4.48424	0.198362	22.602	1.00744	0.0445664
YDR226W	0.33125	7.0228	0.19961	35.1731	1.07461	0.030549	1.72622
YDR227W	0.01875	6.66475	0.0180763	368.59	5.36035	0.0145413	0.393421
YDR228C	0.03125	4.46099	0.0287884	154.944	2.28185	0.0147256	0.522426
YDR229W	0.065625	6.97361	0.0559995	124.474	6.13094	0.0492856	0.420222
YDR230W	0.194531	6.98416	0.102045	68.4256	30.037	0.438944
YDR231C	0.2125	6.99258	0.136915	51.0561	3.53901	0.0693444	3.20443
YDR232W	0.10625	10.487	0.0867257	120.87	7.52252	0.0622525	7.80803
YDR233C	0.725	15.8915	0.264204	60.1116	6.54745	0.108902	2.72072
YDR234W	0.35	16.0426	0.104799	152.921	3.78529	0.02477	0.658805
YDR235W	0.009375	1.33803	0.00913102	146.509	0.987026	0.00674735	1.13714
YDR236C	0.0890625	4.45394	0.0673773	66.0993	5.97212	0.0903469	3.83485
YDR237W	0.115625	6.93921	0.092886	74.6565	6.61622	0.0888374	1.24892
YDR238C	0.096875	15.6904	0.0707287	221.691	6.75474	0.030456	0.685259
YDR239C	0.05625	10.4567	0.0481377	217.164	7.68546	0.0354002	2.76481
YDR240C	0.0109375	1.48548	0.0105038	141.423	1.38646	0.00980355	1.2914
YDR241W	0.45	4.50314	0.103355	43.5622	9.7157	0.223025
YDR242W	0.0125	1.59	0.0119997	132.488	0.902722	0.00681282	0.3942
YDR243C	0.0125	1.59962	0.0120786	132.434	0.731907	0.00552657	0.326753
YDR244W	0.0875	10.3269	0.067068	153.941	3.3298	0.0216277	0.908331
YDR245W	0.3625	15.9697	0.166018	96.1125	5.82196	0.060577	0.808934
YDR246W	0.190625	7.04283	0.113242	62.1797	8.10963	0.130397	0.203637
YDR247W	0.046875	4.41627	0.041515	106.36	1.13254	0.0106464	1.00422
YDR248C	0.2375	7.04829	0.158521	44.4456	3.42466	0.0770617
YDR249C	0.015625	1.46845	0.0151243	97.0886	0.637669	0.00656768	1.81203
YDR250C	0.4625	4.47571	0.164058	27.2763	2.0246	0.0742291
YDR251W	0.0867188	15.6371	0.0713458	219.014	10.0951	0.0460791	0.657783
YDR252W	0.140625	4.42897	0.111967	39.5512	2.70558	0.0683987
YDR253C	0.0359375	1.46951	0.0328013	44.7985	0.474958	0.0106083
YDR254W	0.0375	4.4121	0.0327147	134.836	3.98793	0.0295738	1.30127
YDR255C	0.08125	6.88525	0.0695229	99.0106	1.94811	0.0196799	1.41546
YDR256C	0.04375	4.48886	0.0397044	113.042	1.26676	0.0112046	0.769223
YDR257C	0.0125	1.41116	0.0121613	116.027	0.614849	0.0052987	3.22135
YDR258C	0.15	15.8164	0.0757243	208.701	18.3696	0.0880982	5.82325
YDR259C	0.071875	6.87082	0.0624252	110.042	7.48076	0.0679775	0.835678
YDR260C	0.125	4.42391	0.0862464	51.2844	5.63941	0.109962
YDR261C	0.059375	6.93897	0.0530816	130.632	2.26005	0.0173028	1.14242
YDR262W	0.021875	1.50391	0.0206621	72.786	0.93919	0.0129034	0.257706
YDR263C	0.0703125	6.87585	0.0595305	115.463	4.57097	0.0396095	0.416479
YDR264C	0.0992188	15.9197	0.0703457	226.073	19.8443	0.0877739	0.889769
YDR265W	0.10625	6.90229	0.0761517	90.614	3.83825	0.0423506	4.39272
YDR266C	0.046875	6.98089	0.0413503	168.784	6.33162	0.0375077	1.15096
YDR267C	0.19375	10.2929	0.103094	99.7805	17.1073	0.171567	13.4695
YDR268W	0.34375	15.9029	0.166801	95.267	7.03779	0.0738715	0.867542
YDR269C	1.2	6.98799	0.186719	37.4124	6.36759	0.170203
YDR270W	0.00625	1.43753	0.00601617	238.919	0.553423	0.00231612	2.4081
YDR271C	0.3125	4.48434	0.144999	30.9197	1.33347	0.0431219
YDR272W	0.14375	7.00176	0.110392	63.4086	2.32933	0.0367258	0.996246
YDR273W	0.101562	6.98205	0.0842889	82.8079	2.45965	0.0297022	0.875783
YDR274C	0.15	4.50365	0.0981443	45.8751	7.13199	0.155469
YDR275W	0.025	1.53995	0.0229927	66.9725	0.981997	0.014662	4.44217
YDR276C	0.875	3.02456	0.25344	11.9323	1.20843	0.101321
YDR277C	0.046875	4.47834	0.0409133	109.446	1.98789	0.018161	3.62673
YDR279W	0.09375	6.88191	0.0727103	94.604	3.50281	0.0370252	2.94266
YDR280W	0.10625	6.94562	0.0872055	79.6233	7.01995	0.088147	0.325907
YDR281C	0.425	7.01831	0.184192	38.0866	9.44348	0.248026
YDR282C	0.040625	4.43009	0.0351231	126.09	4.59639	0.036495	1.76211
YDR283C	0.015625	6.85812	0.0150637	455.213	5.83802	0.0128253	1.53067
YDR284C	0.2125	10.3218	0.134006	76.9958	6.14794	0.0798361	5.64662
YDR285W	0.021875	4.4986	0.0203923	220.586	1.94762	0.00882864	1.91381
YDR286C	0.15625	4.4603	0.106604	41.8262	8.94961	0.214042
YDR287W	0.125	6.94782	0.0964648	72.0008	6.59899	0.091641	1.69441
YDR288W	0.065625	4.41627	0.0549972	80.2743	2.90209	0.0361723	0.176331
YDR289C	0.109375	10.2892	0.0916781	112.151	10.0367	0.0894959	0.456628
YDR291W	0.0171875	4.52351	0.0166905	270.946	3.20655	0.0118335	0.38429
YDR292C	0.08125	10.4623	0.0718681	145.507	3.84644	0.0264262	1.54958
YDR293C	0.06875	16.19	0.0593684	272.58	3.96451	0.0145394	0.877833
YDR294C	0.15625	15.6942	0.105777	148.262	15.561	0.104914	0.246616
YDR295C	0.025	4.38539	0.0233255	187.975	3.73132	0.0198466	1.97589
YDR296W	0.16875	6.98031	0.113581	61.4435	4.47965	0.0728984	4.86533
YDR297W	0.3125	15.9436	0.180914	88.0404	10.1886	0.115854	1.41689
YDR298C	0.2375	6.98674	0.152095	45.9238	2.22284	0.0484004	1.01291
YDR299W	0.0125	1.47132	0.0120632	121.949	0.668553	0.0054814	0.549026
YDR300C	0.15625	10.3077	0.107255	96.0429	2.90829	0.0302908	0.68498
YDR301W	0.021875	6.58434	0.0203219	323.91	2.69921	0.00834189	5.00809
YDR302W	0.19375	6.98565	0.133291	52.3931	2.53802	0.0484397	2.10239
YDR303C	0.021875	4.57719	0.0211685	216.201	1.53737	0.00711002	1.08779
YDR304C	0.25	6.97867	0.154153	45.2596	2.02793	0.044795	1.13599
YDR305C	0.129688	6.15721	0.10135	60.7044	8.06735	0.133017	0.485135
YDR306C	0.040625	4.42001	0.0321759	137.342	3.52088	0.0256306	0.635202
YDR307W	0.04375	7.0935	0.0402394	176.205	5.45893	0.0310045	3.59346
YDR308C	0.1625	4.44363	0.106001	41.9075	5.57855	0.133153
YDR309C	0.08125	6.87519	0.069153	99.3829	2.89478	0.029149	1.33639
YDR310C	0.015625	4.38656	0.0149734	292.875	3.25232	0.0111039	1.68021
YDR311W	0.053125	7.04895	0.0476296	147.953	3.13034	0.0211526	0.67986
YDR312W	0.0125	1.36039	0.0120531	112.861	1.0101	0.00894945	1.02922
YDR313C	0.021875	1.51072	0.0210559	71.7472	0.97927	0.0136487	3.74776
YDR314C	0.0265625	4.40855	0.0244192	180.482	4.36036	0.0241575	5.13366
YDR315C	0.0625	4.51239	0.0547607	82.3731	3.30401	0.0401237	9.03671
YDR316W	0.0390625	4.45035	0.0342778	129.83	4.18932	0.0322682	2.75498
YDR317W	0.053125	4.53825	0.0458982	98.842	1.33625	0.0135144	0.948972
YDR318W	0.021875	2.20017	0.0208086	105.726	2.17603	0.0205803	0.256985
YDR319C	0.078125	4.47424	0.0579671	77.1734	2.69646	0.0349346	0.839966
YDR320C	0.03125	4.42446	0.0284781	155.334	1.84208	0.0118622	0.372278
YDR321W	0.0984375	6.88351	0.0815513	84.3737	2.13345	0.025289	0.847855
YDR322W	0.3	10.3433	0.101727	101.636	6.72679	0.0661708	1.14727
YDR323C	0.034375	4.3238	0.0308129	140.304	2.8974	0.0206478	0.304783
YDR325W	0.0265625	6.83858	0.025346	269.701	3.00603	0.0111416	0.905524
YDR326C	0.0125	4.26636	0.012096	352.618	1.7001	0.00482619	0.411462
YDR327W	0.575	6.99188	0.174371	40.0865	9.41529	0.2349
YDR328C	0.5	6.94188	0.130272	53.2745	4.90009	0.0919876
YDR329C	0.08125	6.98035	0.058469	119.338	3.28903	0.027563	2.7682
YDR330W	0.0640625	6.96839	0.0557443	124.934	5.42676	0.0434403	0.228491
YDR331W	0.14375	10.3911	0.0942673	110.158	3.73449	0.0339067	1.00483
YDR332W	0.0078125	1.43785	0.00755507	190.284	1.03116	0.00542486	1.71524
YDR333C	0.028125	4.41439	0.026478	166.682	1.36196	0.0081703	0.933312
YDR334W	0.01875	6.66709	0.0179102	372.135	3.25557	0.00875132	2.84066
YDR335W	0.0375	10.63	0.0346762	306.358	5.56455	0.0181731	0.625887
YDR336W	0.01875	1.4426	0.0179995	80.1407	0.639582	0.00798016	0.447946
YDR337W	0.071875	4.46744	0.061319	72.8404	3.24554	0.0445835	5.34289
YDR339C	0.11875	7.03697	0.0960404	73.2664	21.7278	0.296541
YDR340W	0.4625	7.00062	0.171926	40.7014	9.10472	0.223761
YDR341C	0.16875	15.7137	0.126963	123.668	4.52597	0.0365941	0.995642
YDR342C	0.2625	15.8534	0.157746	100.427	3.54405	0.0352823	1.74866
YDR343C	0.2625	15.8451	0.157652	100.393	3.49964	0.0349091	1.79493
YDR344C	0.14375	4.51382	0.111887	40.3372	3.38812	0.0839853
YDR345C	0.3125	15.8554	0.157433	100.638	2.89151	0.0287265	1.23232
YDR346C	0.140625	10.3086	0.105225	97.9314	2.68546	0.0274164	0.567933
YDR347W	0.0796875	6.95738	0.0661193	105.188	10.1718	0.0966768	1.26261
YDR348C	0.09375	10.433	0.0787209	132.475	12.1778	0.0919095	1.23384
YDR349C	0.03125	4.56174	0.0286531	159.177	3.42427	0.0215127	0.4768
YDR350C	0.009375	1.81591	0.00921381	197.085	1.52767	0.00775129	1.87921
YDR351W	0.01875	4.25567	0.0176557	240.985	3.07376	0.0127523	1.71214
YDR353W	0.2375	10.4755	0.170874	61.2737	3.81827	0.0623069	0.607646
YDR354W	0.15	10.4415	0.114259	91.3496	4.91706	0.0538119	1.78159
YDR355C	0.2875	4.50275	0.128616	35.0004	4.54629	0.129931
YDR356W	0.01875	4.22341	0.0173345	243.546	2.26195	0.00928641	1.5939
YDR357C	0.34375	7.02768	0.170915	41.1124	6.66274	0.162043
YDR358W	0.1375	15.7024	0.100114	156.75	15.8377	0.100998	0.33792
YDR359C	0.0296875	7.16676	0.0270726	264.67	4.79084	0.0180975	1.3786
YDR360W	0.120312	5.05354	0.0915553	55.1834	7.14788	0.129578
YDR361C	0.11875	6.92112	0.0935597	73.9478	7.01902	0.0948941	0.326249
YDR362C	0.046875	7.09367	0.04261	166.412	3.75542	0.0225637	0.490628
YDR363W	0.0359375	4.36035	0.03381	128.92	4.36973	0.0339066	1.17692
YDR364C	0.0390625	4.42126	0.0358449	123.339	3.3545	0.0271963	0.323512
YDR365C	0.05625	6.79909	0.0518913	130.96	1.72506	0.0131704	1.26029
YDR366C	0.240625	7.00548	0.151452	46.2361	7.76186	0.167921
YDR367W	0.2625	6.9517	0.136364	50.9603	1.94065	0.0380784	0.967474
YDR368W	0.275	10.483	0.165431	63.3463	2.84063	0.0448401	1.19769
YDR369C	0.040625	7.06305	0.0321805	219.418	3.30412	0.0150748	0.153359
YDR370C	0.0421875	4.52965	0.0377017	120.137	2.55942	0.0213029	0.565064
YDR371W	0.0609375	7.04138	0.0521734	134.932	5.3849	0.0399019	1.61366
YDR372C	0.1125	6.90202	0.0902756	76.437	2.00545	0.0262337	0.754863
YDR373W	0.3	6.99942	0.152866	45.7744	2.23511	0.0488228
YDR374C	0.06875	4.4076	0.0610482	72.1878	1.43301	0.0198516	1.23426
YDR375C	0.078125	7.02578	0.0645274	108.844	3.93584	0.0361831	5.12997
YDR376W	0.0875	10.429	0.0734661	141.881	15.2618	0.107588	0.203651
YDR377W	0.33125	4.48183	0.192695	23.2566	2.28361	0.0981829
YDR378C	0.199219	3.14426	0.136009	23.1148	1.88482	0.0815381
YDR379W	0.0171875	4.51057	0.0164963	273.418	3.23011	0.0118134	0.493575
YDR381W	0.2375	6.97268	0.160428	43.45	2.25591	0.0519052	1.25526
YDR382W	0.65	4.47765	0.275038	16.2778	0.5278	0.03242
YDR383C	0.175	6.65707	0.111076	59.9282	2.35805	0.0393478	0.550008
YDR384C	0.0875	4.45769	0.0730586	61.0115	1.70046	0.0278694	2.42116
YDR385W	0.15625	15.7288	0.121469	129.397	2.08775	0.0161282	1.20472
YDR386W	0.028125	4.3659	0.0250593	174.212	3.47838	0.0199652	0.226348
YDR387C	0.03125	4.43694	0.0288401	153.831	4.04402	0.0262862	0.264283
YDR388W	0.120312	10.263	0.099237	103.383	3.53138	0.0341541	0.775386
YDR389W	0.028125	4.63067	0.0258458	179.132	3.4486	0.0192581	0.307582
YDR390C	0.1375	15.9512	0.102616	155.297	5.77714	0.0372271	1.15385
YDR391C	0.179688	6.96536	0.128339	54.2591	2.53281	0.0466856	0.819887
YDR392W	0.084375	7.012	0.0687971	101.876	11.962	0.117497	0.166484
YDR393W	0.146851	15.9172	0.106618	149.194	30.4811	0.204243	1.2037
YDR394W	0.24375	15.8119	0.157716	100.179	6.84647	0.0683637	1.56017
YDR395W	0.084375	15.9112	0.0727885	218.427	8.18299	0.0374497	0.815973
YDR396W	0.19375	4.44811	0.11693	38.0358	1.07432	0.0282413
YDR397C	0.194531	7.02163	0.114725	61.1583	18.7622	0.306992
YDR398W	0.140625	15.7716	0.106297	148.239	5.86086	0.0395659	0.981937
YDR399W	0.253125	6.92546	0.16668	41.5404	1.8004	0.0433424	0.625514
YDR400W	0.05625	4.10152	0.0494512	82.9309	2.78201	0.0335445	0.242964
YDR401W	0.20625	7.01982	0.105097	66.7765	11.3906	0.170573
YDR402C	0.0375	4.32584	0.0335473	128.929	3.26055	0.0252859	0.937269
YDR403W	0.0375	4.33869	0.0343095	126.446	1.98499	0.0156969	0.517003
YDR404C	0.1625	4.45339	0.0935247	47.6056	3.45893	0.0726487
YDR405W	0.140625	6.99686	0.0720305	97.1009	18.0772	0.186155	0.288168
YDR406W	0.0125	4.12615	0.0121928	338.353	1.25427	0.00370638	3.85727
YDR407C	0.021875	6.64997	0.0205071	324.154	2.9839	0.00920778	2.96512
YDR408C	0.10625	4.39946	0.0902481	48.7393	2.05191	0.0420982	0.818196
YDR409W	0.01875	4.35389	0.0180137	241.699	2.42877	0.0100487	0.424925
YDR410C	0.08125	4.44284	0.0695683	63.8538	1.9965	0.0312674	1.43655
YDR411C	0.078125	6.95105	0.0641709	108.274	11.0218	0.1018	3.76144
YDR412W	0.14375	7.01141	0.10254	68.3623	9.37896	0.137177	1.64418
YDR413C	0.3875	7.04831	0.0977966	72.0375	8.93988	0.124137
YDR414C	0.0515625	4.44649	0.0450045	98.7859	3.30743	0.0334801	5.893
YDR415C	1.2	15.943	0.140042	113.733	19.4503	0.171096	4.38762
YDR416W	0.0203125	4.35821	0.0191477	227.492	3.12062	0.0137335	1.71847
YDR417C	0.225	4.4531	0.139792	31.845	2.08249	0.0654389
YDR418W	0.259375	4.4611	0.175597	25.3996	0.560405	0.0220596
YDR419W	0.028125	4.3313	0.0265546	163.06	2.68929	0.0165004	1.97763
YDR420W	0.009375	4.47621	0.00913272	490.055	2.13732	0.00436074	0.673232
YDR421W	0.028125	7.24453	0.026667	271.474	7.40786	0.0272979	0.290734
YDR422C	0.021875	4.35606	0.0211764	205.624	2.26472	0.0110206	0.381782
YDR423C	0.06875	6.9504	0.0545088	127.467	11.1812	0.0877732	5.17905
YDR424C	0.396875	4.43004	0.201777	21.9509	1.92729	0.0877931
YDR425W	0.05	6.92051	0.0438594	157.723	3.56215	0.0225971	0.355684
YDR426C	0.5	4.48724	0.147517	30.4119	0.792794	0.0260753
YDR427W	0.0875	6.98812	0.0709104	98.5262	4.96457	0.050377	0.239905
YDR428C	0.240625	10.3478	0.144008	71.8308	5.04078	0.0701816	1.758
YDR429C	0.18125	7.03985	0.13076	53.8191	2.11599	0.0393159	0.964562
YDR430C	0.021875	4.34338	0.0186389	232.972	0.946519	0.00406599	0.283689
YDR432W	0.184375	10.3022	0.141775	72.6298	2.79419	0.0384652	0.683819
YDR434W	0.0375	4.35589	0.0340862	127.76	1.39144	0.0108978	1.63205
YDR435C	0.084375	7.00589	0.06782	103.284	8.73566	0.0845741	1.94153
YDR436W	0.025	4.33025	0.0238744	181.349	2.55838	0.0141146	2.44205
YDR438W	0.015625	1.56218	0.0149998	104.121	1.17466	0.0112903	3.04675
YDR439W	0.053125	4.40148	0.0422719	104.106	3.06019	0.0293938	2.69153
YDR440W	0.05	6.88285	0.0434792	158.264	4.62907	0.029248	2.16931
YDR441C	0.129688	4.491	0.107688	41.6974	2.3092	0.0553842
YDR442W	0.10625	4.44918	0.0845938	52.5821	10.5218	0.200109
YDR443C	0.021875	7.29779	0.0207777	351.088	2.46425	0.00701632	0.763173
YDR444W	0.028125	4.45278	0.0234016	190.234	2.74247	0.014436	1.13788
YDR445C	0.390625	7.02597	0.175258	40.0764	4.05712	0.101233
YDR446W	0.0625	4.53285	0.0536274	84.5177	3.85186	0.0455723	0.85337
YDR447C	0.26875	4.49458	0.191052	23.5217	1.04711	0.0445113
YDR448W	0.0140625	1.47449	0.0136173	108.268	1.12688	0.010407	0.428882
YDR449C	0.015625	1.55071	0.0149736	103.547	0.516527	0.00498757	0.802894
YDR450W	0.5	6.94719	0.270547	25.6715	1.63304	0.0636125
YDR451C	0.01875	1.572	0.0179625	87.509	0.540672	0.006178	0.576184
YDR452W	0.13125	15.8389	0.0977676	161.867	5.8006	0.0358362	1.81777
YDR453C	0.23125	7.03509	0.170355	41.2906	2.92564	0.0708443
YDR454C	0.3	6.94261	0.193692	35.8302	1.61385	0.0450416
YDR456W	0.05	6.77709	0.0447177	151.506	3.45698	0.0228152	6.21565
YDR457W	0.00625	4.96697	0.00614001	808.72	2.16438	0.00267553	3.77764
YDR458C	0.10625	15.8281	0.0799617	197.818	20.3681	0.102977	0.160631
YDR459C	0.015625	1.59213	0.0141679	112.375	1.06878	0.00951077	1.00891
YDR460W	0.100781	6.99776	0.0698592	100.14	7.46915	0.0746205	1.99763
YDR462W	0.132532	6.98433	0.101549	68.7607	23.571	0.342789
YDR463W	0.15	14.1181	0.111062	127.017	5.33474	0.0420021	1.49062
YDR464W	0.053125	16.2446	0.0467235	347.488	10.1076	0.0290773	0.376554
YDR465C	0.194043	15.8931	0.120217	132.076	27.0743	0.20509	0.257588
YDR466W	0.0203125	4.46383	0.0192969	231.278	2.48511	0.0107475	0.469557
YDR468C	0.128125	6.9287	0.102602	67.5019	12.2588	0.181614	8.51025
YDR469W	0.125	4.49005	0.0959927	46.7712	1.93054	0.0412775
YDR470C	0.040625	4.37198	0.0361601	120.87	2.13959	0.017706	4.18291
YDR471W	0.287109	4.43573	0.191104	23.2082	0.865846	0.0373032
YDR472W	0.0546875	4.37058	0.0489017	89.362	8.46578	0.0947224	0.19102
YDR473C	0.0375	4.40723	0.0345981	127.37	3.65875	0.0287223	7.56171
YDR475C	0.160938	24.7612	0.0756189	326.943	75.1751	0.230253	0.275282
YDR476C	0.071875	4.48826	0.0629376	71.3048	6.88533	0.0965606	0.408966
YDR477W	0.08125	10.2186	0.06975	146.461	6.08704	0.0415489	0.527522
YDR478W	0.35	6.94795	0.102895	67.5081	10.8212	0.160313
YDR479C	0.03125	4.51944	0.0287508	157.144	3.64693	0.0232153	0.195694
YDR480W	0.175	10.3833	0.126114	82.2727	4.1125	0.0499996	0.992276
YDR481C	0.0921875	10.2614	0.0761078	134.752	3.69208	0.0273916	1.26352
YDR482C	0.096875	4.43167	0.0674282	65.7146	10.6744	0.162443
YDR483W	0.5	15.8865	0.162909	97.4512	4.81869	0.0494418	1.15182
YDR484W	0.009375	1.54525	0.00894055	172.837	0.849861	0.00491713	1.36998
YDR485C	0.0234375	4.42406	0.0223195	198.155	2.61728	0.0132146	1.93192
YDR486C	0.15625	6.06869	0.11223	54.0621	1.70607	0.0315623	1.47899
YDR487C	0.25	6.94325	0.15758	44.0422	2.40946	0.0547313	0.421672
YDR488C	0.03125	4.50713	0.0261879	172.087	4.36579	0.0253702	1.17023
YDR489W	0.0625	4.45971	0.0530074	84.1124	4.59335	0.0546147	1.31528
YDR490C	0.040625	7.14175	0.037558	190.112	4.51033	0.0237197	0.441523
YDR491C	0.0875	4.49813	0.0632151	71.1374	10.7829	0.151604
YDR492W	0.0679688	4.53027	0.0610874	74.1373	1.81325	0.0244574	0.874917
YDR494W	0.134375	8.75682	0.101466	86.2593	3.28173	0.0380487	0.974138
YDR495C	0.0265625	7.05574	0.0249353	282.872	4.96903	0.017566	2.92227
YDR496C	0.140625	15.9571	0.112643	141.547	5.10781	0.0360711	0.897333
YDR497C	0.04375	4.50752	0.0363871	123.877	0.772388	0.00623512	0.622068
YDR498C	0.015625	1.47183	0.0146478	100.468	1.20026	0.011945	0.1703
YDR499W	0.0078125	1.54933	0.00741363	208.968	0.826444	0.00395458	0.16137
YDR500C	0.16875	1.82311	0.129461	14.0808	0.327847	0.0232826
YDR501W	0.06875	7.12291	0.0534416	133.222	3.7927	0.0284714	0.639307
YDR502C	0.1875	10.4959	0.143013	73.3506	3.46693	0.0472691	0.837404
YDR503C	0.14375	6.94531	0.104775	66.2654	2.95498	0.0445872	1.97102
YDR505C	0.0609375	10.2926	0.0512285	200.824	2.62667	0.0130776	0.991109
YDR506C	0.15	15.7033	0.0967061	162.2	13.3334	0.0823793	1.7915
YDR507C	0.0625	15.5998	0.0562974	276.915	7.34271	0.0265105	0.823727
YDR508C	0.203125	15.842	0.10932	144.824	3.98174	0.0274855	0.808862
YDR510W	0.41875	4.48235	0.210452	21.2917	1.35284	0.0635904
YDR511W	0.16875	4.46846	0.100345	44.5213	5.5318	0.124248
YDR512C	0.06875	2.96345	0.0577235	51.326	3.10517	0.0605009
YDR513W	0.225	4.49135	0.14795	30.3548	1.47866	0.0487086
YDR514C	0.10625	10.2958	0.0870013	118.28	3.78688	0.0320125	0.728693
YDR515W	0.05	4.45137	0.0416751	106.77	0.908674	0.00851744	0.650515
YDR516C	0.25625	15.7887	0.145073	108.753	4.64676	0.0427199	0.639085
YDR517W	0.3375	15.8113	0.130602	121	21.9333	0.181221	1.8887
YDR518W	0.225	15.9074	0.131975	120.42	4.96675	0.0412536	1.16953
YDR519W	0.2625	4.47937	0.150937	29.6685	1.47267	0.0496378
YDR520C	0.025	4.63788	0.0231762	200.072	2.26985	0.0113499	2.51932
YDR523C	0.04375	4.55833	0.0378927	120.254	2.24729	0.0187106	4.91685
YDR524C	0.0375	4.45486	0.0338388	131.619	3.96623	0.0301321	3.79027
YDR525W	0.151563	4.50516	0.112371	40.0848	9.02547	0.225131
YDR526C	0.209375	6.99072	0.142211	49.1472	5.95142	0.121088
YDR527W	0.0859375	6.91482	0.0681584	101.403	3.39294	0.0334524	0.718936
YDR528W	0.015625	1.59218	0.0150579	105.716	1.07921	0.0102185	0.427444
YDR529C	0.225	4.46854	0.140712	31.7492	2.0247	0.0637753
YDR530C	0.165625	10.3174	0.11972	86.1432	5.783	0.0671229	1.32819
YDR531W	0.15625	6.99663	0.0766527	91.2514	1.54508	0.0169366	0.681889
YDR532C	0.015625	1.50309	0.0150521	99.8411	0.861557	0.00862772	0.392869
YDR533C	0.275	6.92905	0.122602	56.4984	6.18237	0.109436	12.945
YDR534C	0.13125	10.456	0.104982	99.5433	2.64407	0.0265583	1.11432
YDR536W	0.040625	4.48944	0.0364587	123.099	2.08631	0.0169534	0.457172
YDR538W	0.20625	6.98717	0.123497	56.5593	2.33925	0.0413613	2.0784
YDR539W	0.1125	10.3854	0.0912873	113.747	3.77321	0.0331662	1.61139
YDR540C	0.134375	4.44596	0.104229	42.6463	1.80327	0.0422855
YDR541C	0.065625	4.43606	0.0581052	76.3177	1.44929	0.0189905	0.715415
YDR542W	0.09375	1.47777	0.078755	18.7628	0.185993	0.00991216
YDR543C	0.325	4.5014	0.144389	31.17	2.15554	0.0691486
YDR544C	0.134375	4.45527	0.0980618	45.4283	8.66823	0.19079
YDR545W	0.0140625	7.05129	0.013738	513.084	7.01473	0.0136906	0.321669
YEL077C	0.0046875	1.60729	0.00458668	350.347	1.37055	0.00391643	1.15212
YEL076C-A	0.021875	1.54682	0.0211498	73.1366	2.70753	0.0370201	10.4869
YEL076C	0.0203125	1.4562	0.0196323	74.174	2.88255	0.038862	9.37858
YEL075C	0.0625	1.47386	0.0553458	26.6277	0.507778	0.0190798
YEL074W	0.053125	1.46378	0.0461038	31.7469	0.690053	0.0217342
YEL073C	0.25	4.50545	0.166236	27.0966	2.17764	0.0803796
YEL072W	0.0234375	1.49804	0.0218508	68.5529	1.53616	0.0224069	10.1305
YEL071W	0.2125	16.0083	0.141712	112.852	6.20852	0.0550343	1.30645
YEL070W	0.05	4.44524	0.0440932	100.79	1.09616	0.0108746	1.02788
YEL069C	0.0625	6.95665	0.0524382	132.606	2.98296	0.0225042	3.22809
YEL068C	0.2125	4.47317	0.153686	29.1008	2.76414	0.0949913
YEL067C	0.16875	6.957	0.0822321	84.5685	16.7206	0.197761
YEL066W	0.275	6.95265	0.12624	55.0549	11.9036	0.21626
YEL065W	0.175	15.8586	0.117389	134.96	4.83668	0.0358464	1.57906
YEL064C	0.040625	4.54558	0.0363052	125.188	3.60407	0.0287854	1.98165
YEL063C	0.06875	6.85453	0.057909	118.322	1.52498	0.0128936	1.36006
YEL062W	0.028125	4.23424	0.0262052	161.532	2.49856	0.0154663	0.344569
YEL061C	0.01875	4.30995	0.0177387	242.859	1.58069	0.0065117	4.19293
YEL060C	0.19375	15.6967	0.123071	127.469	5.09011	0.0399181	0.462058
YEL059C-A	0.084375	1.50408	0.0697287	21.5691	1.07584	0.0498774
YEL059W	2.4	7.04165	0.172835	40.7314	8.69781	0.213515
YEL058W	0.140625	15.9926	0.103864	153.884	13.9361	0.0905392	0.554838
YEL057C	0.116797	15.8651	0.0844416	187.808	107.613	0.572907	0.889182
YEL056W	0.142188	15.9793	0.101134	157.826	45.5683	0.288923	1.60766
YEL055C	0.08125	15.792	0.0617302	255.625	8.4336	0.0330105	4.02506
YEL054C	0.25	4.46468	0.172147	25.9288	0.746778	0.028804
YEL053C	0.0453125	7.01115	0.0410725	170.653	2.13121	0.0124865	0.916283
YEL052W	0.075	6.83764	0.0477955	143.015	4.9232	0.0344215	1.22377
YEL051W	0.1375	6.97637	0.109952	63.4428	9.67983	0.15256	0.458763
YEL050C	0.053125	4.53482	0.0447933	101.217	4.3465	0.0429545	2.28302
YEL049W	0.09375	1.49131	0.0793028	18.8052	0.204873	0.0108945
YEL048C	0.167188	4.50201	0.116122	38.7667	2.26315	0.0583741
YEL047C	0.2875	15.7431	0.166532	94.4769	4.96087	0.0524962	0.679315
YEL046C	0.45	15.9709	0.202938	78.643	5.85189	0.0744206	1.19608
YEL044W	0.101562	4.44879	0.0845312	52.6219	9.40898	0.178784
YEL043W	0.0296875	7.02542	0.0275922	254.523	4.977	0.0195491	0.657556
YEL042W	0.2125	15.7137	0.12153	129.188	15.1688	0.117505	9.90721
YEL041W	0.0375	4.48696	0.0345176	129.954	2.58074	0.0198592	0.305594
YEL040W	0.199902	15.8737	0.147696	107.395	7.02475	0.0654233	0.862414
YEL039C	0.31875	4.46656	0.183261	24.3675	1.4108	0.0579045
YEL038W	0.0875	4.18821	0.0699942	59.8185	3.2414	0.0541871	0.723734
YEL037C	0.132031	10.4996	0.105891	99.1131	11.4105	0.115103	0.348163
YEL036C	0.3	15.7922	0.122239	129.106	12.9443	0.100338	6.55706
YEL035C	0.101562	4.45523	0.0721301	61.7551	6.69308	0.108364
YEL034W	0.5375	6.95805	0.279413	24.8923	1.14635	0.0460594
YEL033W	0.425	7.03433	0.1597	44.0341	4.86866	0.110551
YEL032W	0.084375	15.8769	0.0711764	222.93	6.89366	0.030939	4.64325
YEL031W	0.03125	6.93112	0.0285683	242.468	2.02455	0.00835341	0.638877
YEL030W	0.03125	4.36878	0.029011	150.552	3.27375	0.0217502	1.96299
YEL029C	0.0625	4.53507	0.051085	88.7592	3.85568	0.0434588	2.26671
YEL028W	0.159375	4.42968	0.10136	43.6972	1.84965	0.0423234
YEL027W	0.45	7.04576	0.270311	26.0564	1.92783	0.073989
YEL026W	0.325	4.45464	0.210948	21.1127	0.820387	0.0388505
YEL025C	0.0140625	4.55261	0.0137049	332.098	3.73986	0.011261	0.277569
YEL024W	0.1375	4.42282	0.102266	43.2425	1.09147	0.0252373	1.40619
YEL023C	0.028125	4.58357	0.0257115	178.248	3.86088	0.0216576	0.262053
YEL022W	0.0125	4.18811	0.0121468	344.594	1.41353	0.00412771	0.781344
YEL021W	0.1875	7.04043	0.128766	54.6567	2.11582	0.0387176	0.866843
YEL020C	0.034375	4.37083	0.0320241	136.459	2.45551	0.017991	0.56795
YEL019C	0.14375	6.93705	0.0935294	74.1502	6.23161	0.084034	4.0049
YEL018W	0.0625	4.52854	0.0532578	85.0235	6.76445	0.0795532	1.27788
YEL017W	0.08125	7.04974	0.0707781	99.5963	6.98217	0.0700997	0.762941
YEL016C	0.0609375	7.06914	0.0488684	144.62	6.65304	0.0459997	1.01651
YEL015W	0.096875	10.4997	0.0798285	131.402	6.97645	0.0530931	0.345848
YEL014C	0.65	7.00288	0.202602	34.5543	7.15406	0.207023
YEL013W	0.153125	15.6979	0.1106	141.762	13.1089	0.0925833	0.257587
YEL012W	0.139844	7.01905	0.106392	65.953	12.7557	0.193402	0.749651
YEL011W	0.10625	15.7185	0.0874265	179.606	15.613	0.0869824	0.390902
YEL009C	0.025	1.40166	0.0234742	59.6985	0.398174	0.00668083	1.23201
YEL008W	0.271875	4.44829	0.0943626	47.13	8.21343	0.17427
YEL007W	0.028125	4.25439	0.0263629	161.343	1.35954	0.0084269	1.03741
YEL006W	0.0171875	1.47242	0.0160884	91.5126	1.79224	0.019583	0.715589
YEL005C	0.021875	1.47523	0.0210513	70.0697	0.554604	0.00791409	0.495093
YEL004W	0.0804688	10.4613	0.0691307	151.214	38.1614	0.252392	0.161518
YEL003W	0.199805	4.03767	0.148588	27.1694	1.86602	0.0686775
YEL002C	0.29375	15.8216	0.148423	106.514	6.14613	0.0576997	1.13384
YEL001C	0.18125	6.93748	0.130756	53.0336	2.44751	0.0461496	2.45459
YER002W	0.175	7.0209	0.13115	53.5235	3.2198	0.06015	6.07619
YER003C	0.165625	10.2794	0.12133	84.6875	2.52085	0.0297623	0.878696
YER004W	0.16875	7.00709	0.12644	55.3785	3.91307	0.0707589	0.438326
YER005W	0.028125	4.30656	0.025159	171.131	3.72623	0.0217687	0.142142
YER006W	0.103125	10.5107	0.0881653	119.136	8.54822	0.0717699	9.90789
YER007W	0.0359375	4.48793	0.0323968	138.467	2.89396	0.0209243	0.425901
YER007C-A	0.275	6.93288	0.166348	41.6636	2.82034	0.0676874
YER008C	0.021875	7.01146	0.0210827	332.42	4.32121	0.0130124	0.363225
YER009W	0.3	4.49787	0.168597	26.6744	1.31261	0.0492017
YER010C	0.148047	7.03751	0.100269	70.1789	9.27443	0.13214	0.948362
YER011W	0.4625	10.4698	0.246788	42.4079	1.91467	0.0451357	0.718374
YER012W	0.25625	7.01971	0.162262	43.2486	2.47773	0.0572851
YER013W	0.015625	4.42093	0.0145602	303.561	3.01946	0.00994751	1.75529
YER014W	0.0625	6.8387	0.0550626	124.179	2.3865	0.0192152	0.459972
YER015W	0.046875	6.90717	0.0414459	166.609	2.7089	0.0162565	0.422993
YER016W	0.096875	6.8896	0.0754273	91.3256	5.01333	0.0549005	5.96847
YER017C	0.046875	7.01257	0.0366949	191.074	2.85837	0.0149571	0.540833
YER018C	0.15625	7.03217	0.109108	64.4407	4.72849	0.0733699	3.26335
YER019C-A	0.38125	4.49097	0.207206	21.6699	2.47366	0.114143
YER020W	0.084375	7.09628	0.0662102	107.136	2.00998	0.0187618	0.684555
YER021W	0.1625	15.7574	0.120809	130.355	6.5516	0.050249	1.37334
YER022W	0.06875	10.5783	0.0572583	184.592	8.47765	0.0459729	1.28947
YER023W	0.153125	7.00151	0.1143	61.2391	2.33741	0.0381657	0.812125
YER024W	0.053125	10.6354	0.0461263	230.438	5.87598	0.0255055	1.55031
YER025W	0.20625	15.9439	0.157205	101.32	4.36038	0.0430501	1.00072
YER026C	0.2625	10.3287	0.168232	61.367	3.723	0.0606607	1.34667
YER027C	0.128125	10.3228	0.105689	97.6274	3.97903	0.0407591	1.13625
YER030W	0.38125	6.73076	0.216103	31.1338	2.12805	0.0683689
YER032W	0.046875	9.89938	0.0416343	237.67	7.50272	0.0315633	3.15444
YER033C	0.025	6.77325	0.0230548	293.648	4.27576	0.0145586	1.16581
YER034W	0.225	6.96085	0.110587	62.934	7.52695	0.11961
YER036C	0.1125	10.3435	0.0892381	115.847	2.28514	0.0197203	0.865384
YER038C	0.046875	4.37672	0.0406641	107.618	1.00979	0.00938194	0.593667
YER039C	0.153125	6.97457	0.102958	67.7065	3.28789	0.0485699	1.42308
YER040W	0.0375	6.87757	0.0343681	199.982	4.76417	0.0238389	1.92316
YER041W	0.040625	7.06706	0.0369734	191.047	4.18786	0.021931	3.40123
YER042W	0.7125	10.4298	0.209939	49.6547	5.85034	0.117832
YER043C	0.196875	10.3728	0.144856	71.5646	1.66626	0.0232806	0.767423
YER044C-A	0.065625	6.97669	0.0574289	121.448	7.79669	0.0641789	0.429172
YER045C	0.0390625	4.41555	0.0344649	128.084	4.43424	0.0346205	0.246605
YER046W	0.5	7.0455	0.195487	36.0286	3.49462	0.0970173
YER047C	0.046875	10.3561	0.0415393	249.194	9.95894	0.0399745	2.10063
YER048C	0.158398	10.3388	0.109976	93.9484	12.2559	0.13048	0.138215
YER049W	0.13125	15.9844	0.106412	150.048	14.348	0.0959012	2.84904
YER053C	0.08125	4.40166	0.0671976	65.4963	1.12801	0.0172207	0.867341
YER054C	0.05625	6.94628	0.0494337	140.479	5.34499	0.0380514	1.57889
YER055C	0.15625	6.89753	0.113461	60.7637	1.91584	0.0315334	0.522707
YER056C	0.015625	1.60791	0.0149948	107.232	0.43791	0.00408378	0.910649
YER056C-A	0.15	2.14695	0.118704	18.085	0.266779	0.0147504
YER057C	0.246875	4.44333	0.161136	27.5687	1.62187	0.0588532
YER060W	0.040625	4.38423	0.0365136	120.04	2.1827	0.0181836	4.31642
YER060W-A	0.040625	4.39031	0.0373664	117.454	2.4371	0.0207471	1.31588
YER061C	0.125	10.4606	0.0926071	112.889	4.23686	0.0375373	2.00073
YER062C	0.325	10.3838	0.215765	48.0893	3.64789	0.0759236	0.641429
YER063W	0.25	7.00085	0.145359	48.1469	2.06599	0.0429157	0.81229
YER066W	0.071875	4.44635	0.0611111	72.7524	18.3211	0.251837
YER066C-A	0.18125	6.98073	0.106996	65.2184	16.8717	0.258793
YER067W	0.284375	7.03881	0.182456	38.5693	3.06753	0.0795254
YER068W	0.0125	1.60366	0.0120259	133.35	0.516317	0.00387189	0.807464
YER069W	0.04375	7.2145	0.0383992	187.794	1.78144	0.00948941	0.872621
YER070W	0.009375	1.55793	0.00918453	169.622	0.352685	0.0020792	1.32679
YER071C	0.167969	4.48983	0.120966	37.1096	3.03342	0.0817387
YER074W	0.125	2.1165	0.103503	20.4449	0.261335	0.0127902
YER076C	0.08125	4.50795	0.066733	67.5465	1.26954	0.0187936	1.34994
YER077C	0.040625	7.07068	0.0370705	190.643	5.30119	0.0278111	2.12348
YER078C	0.071875	6.99862	0.0567346	123.325	3.42549	0.0277701	0.226245
YER080W	0.05625	6.98642	0.0505862	138.044	3.52781	0.0256165	0.551731
YER082C	0.096875	10.359	0.0831598	124.482	3.30058	0.0265166	1.19121
YER083C	0.125	6.56173	0.0987819	66.404	2.66591	0.0401742	1.27599
YER084W	0.2125	4.49697	0.116061	38.7387	2.64338	0.068225
YER085C	0.078125	4.51792	0.0648965	69.612	9.26901	0.133142
YER086W	0.1125	10.5312	0.0892862	117.875	2.86833	0.0243425	1.38664
YER087C-A	0.0734375	3.3378	0.0589722	56.5904	3.06311	0.0541272
YER089C	0.11875	10.3757	0.0950088	109.176	4.10601	0.0376017	1.02442
YER090W	0.11875	10.3323	0.0943245	109.477	3.01735	0.0275676	1.87658
YER091C	0.1625	15.8057	0.128904	122.535	2.35979	0.0192524	0.931347
YER092W	0.2125	4.45372	0.129516	34.3843	2.01188	0.0585202
YER093C	0.0125	4.73208	0.0121005	390.904	2.85296	0.00729538	2.0616
YER093C-A	0.148438	4.42472	0.0989465	44.7071	6.78971	0.151991
YER095W	0.146875	10.3752	0.102442	101.205	9.48032	0.0936407	0.995774
YER096W	0.0625	6.9931	0.0533247	131.083	5.16537	0.039403	0.366068
YER097W	0.3125	4.50826	0.133874	33.6665	2.08707	0.061996
YER098W	0.025	4.37063	0.0231016	189.158	1.63146	0.00862379	0.677225
YER099C	0.132812	10.3717	0.101959	101.695	13.8747	0.136406	0.353045
YER100W	0.1875	10.3765	0.120216	86.2827	23.3789	0.271009	15.1473
YER101C	0.16875	15.9385	0.120911	131.699	23.7952	0.180757	0.991955
YER102W	0.20625	4.46853	0.144154	30.9942	0.538607	0.0173766	1.49935
YER103W	0.15625	15.9308	0.116424	136.736	4.2319	0.0309812	1.48228
YER104W	0.0853027	7.04786	0.0656181	107.348	38.3675	0.357564	2.53156
YER105C	0.05	16.0657	0.0444801	360.942	9.0697	0.0251182	0.462509
YER106W	0.01875	1.57055	0.0176039	89.216	1.68386	0.0188739	0.97558
YER107C	0.35	10.3259	0.100942	102.262	10.9951	0.107489	0.103875
YER109C	0.021875	4.24474	0.0201197	210.914	2.77168	0.0131567	1.4166
YER110C	0.13125	23.4152	0.100087	233.7	20.3492	0.0870299	3.74952
YER111C	0.025	6.6511	0.0231128	287.689	3.66702	0.0127481	0.474312
YER112W	0.398438	6.94174	0.166151	41.7709	1.57324	0.0376555
YER113C	0.025	4.54194	0.0230957	196.624	3.86971	0.0196774	4.27475
YER114C	0.075	15.7999	0.0598758	263.541	11.6167	0.0441682	4.2523
YER115C	0.03125	1.43303	0.029019	49.3791	0.610358	0.0123598
YER116C	0.075	4.44408	0.060098	73.932	4.09869	0.0554378	5.64079
YER117W	1	7.02372	0.316664	22.1698	1.27975	0.0577682
YER118C	0.090625	6.91775	0.0671557	102.97	8.41213	0.0816908	0.0911317
YER119C	0.071875	6.94809	0.0589402	117.851	2.74218	0.0232635	0.8011
YER119C-A	0.104688	4.48744	0.0860404	52.1426	12.5052	0.239806
YER120W	0.185938	6.95108	0.128543	54.0578	2.92549	0.0541069	1.0698
YER122C	0.06875	6.8621	0.059429	115.438	3.506	0.0303713	4.19569
YER123W	0.11875	10.4164	0.0671148	155.145	11.4439	0.0737443	0.708609
YER124C	0.05625	7.06672	0.0496374	142.315	3.79492	0.0266624	4.56543
YER125W	0.06875	10.5584	0.0564714	186.86	5.91213	0.0316272	0.276447
YER126C	0.1875	6.92962	0.130499	53.0779	1.83501	0.0345791	0.970297
YER127W	0.01875	1.4721	0.0179345	82.077	0.69315	0.00844461	1.08082
YER128W	0.078125	4.49849	0.066476	67.6655	10.7298	0.158558	1.196
YER129W	0.0125	4.12917	0.012106	341.004	4.70548	0.0138058	1.06765
YER130C	0.04375	4.33091	0.0403951	107.183	1.50793	0.0140703	1.26645
YER131W	0.375	4.50734	0.226402	19.9042	0.833779	0.0418975
YER132C	0.015625	6.7928	0.015216	446.335	3.76031	0.00842389	0.887427
YER133W	0.21875	10.3758	0.147123	70.4845	3.82808	0.0543238	0.523738
YER134C	0.159375	6.99865	0.112938	61.9609	13.8357	0.223288
YER136W	0.24375	15.8186	0.154254	102.45	5.90987	0.0576942	1.61672
YER137C	0.18125	4.46167	0.119188	37.4272	1.65392	0.0441903
YER138C	0.009375	4.30819	0.00907656	474.57	3.17852	0.00670084	0.199119
YER139C	0.0875	4.44701	0.0708036	62.8018	4.66588	0.0742956	9.43247
YER140W	0.028125	4.42172	0.0260698	169.543	4.35191	0.025666	3.71244
YER141W	0.13125	10.3952	0.0914252	113.618	6.48193	0.0570963	0.278713
YER142C	0.117969	6.95747	0.0850723	81.7471	5.34143	0.0653584	4.29315
YER143W	0.26875	15.82	0.145078	109.006	7.99814	0.0733546	1.83594
YER144C	0.0203125	4.52759	0.0195587	231.444	4.50999	0.0194976	1.45515
YER145C	0.28125	15.7935	0.154348	102.238	7.68826	0.0752013	1.0289
YER146W	0.3	4.49247	0.178489	25.165	2.8811	0.114501
YER147C	0.104688	15.8	0.0774617	203.842	21.4209	0.105057	0.243315
YER148W	0.090625	4.44714	0.0754842	58.9106	3.55913	0.0604237	7.25441
YER149C	0.075	6.94837	0.0593053	117.11	3.59795	0.0307216	4.01234
YER150W	1	6.99182	0.185541	37.6682	2.42564	0.06441
YER151C	0.0875	15.7971	0.075528	208.947	5.12897	0.0245397	0.675539
YER152C	0.06875	6.92803	0.0567188	122.137	4.78535	0.039177	5.71115
YER153C	0.0625	4.51773	0.0488626	92.4494	6.56551	0.0710109	4.69722
YER154W	0.15	6.95276	0.0652403	106.531	4.82414	0.0452787	0.724111
YER155C	0.0125	6.52765	0.0120439	541.807	2.98226	0.00550247	1.96909
YER156C	0.225	10.3326	0.141359	73.0694	3.43783	0.0470479	1.33828
YER157W	0.025	4.50742	0.0230478	195.531	1.56605	0.00800983	3.21555
YER158C	0.009375	1.36655	0.00926019	147.558	0.837184	0.00567305	0.483499
YER159C	0.19375	4.45862	0.137375	32.4484	1.67981	0.0517703
YER160C	0.009375	4.40847	0.00922995	477.571	3.42581	0.00717506	0.212445
YER161C	0.071875	4.4283	0.0525692	84.2251	1.99068	0.0236355	3.60632
YER162C	0.0078125	1.4454	0.00755056	191.397	1.14279	0.00597257	1.06947
YER163C	0.075	4.43872	0.0667057	66.5328	4.83662	0.0726957	1.01427
YER164W	0.046875	15.4458	0.042706	361.498	11.6889	0.0323335	2.55664
YER165W	0.21875	15.7934	0.153665	102.681	3.73595	0.0364018	1.15009
YER166W	0.046875	15.6218	0.0428143	364.623	6.57651	0.0180398	0.770545
YER167W	0.021875	4.51037	0.0208242	216.529	3.01703	0.0139403	0.230614
YER168C	0.0953125	10.4686	0.0727176	143.891	6.34125	0.0440827	0.406513
YER169W	0.021875	4.58804	0.020833	220.199	3.2803	0.0148949	0.435185
YER170W	0.1625	7.05106	0.0825258	85.3975	12.1036	0.141794	25.5541
YER171W	0.059375	10.2419	0.0495919	206.458	8.17534	0.0395988	2.15713
YER172C	0.009375	5.06959	0.00916509	553.079	2.8421	0.00513812	0.431771
YER173W	0.025	4.28921	0.0229226	187.089	3.1638	0.0169081	0.284455
YER174C	0.175	7.00543	0.117852	59.4084	2.75848	0.0464491	1.96774
YER175C	0.021875	1.48297	0.0208989	70.9568	1.02918	0.0145038	0.290112
YER176W	0.028125	7.07816	0.0259058	273.182	4.36373	0.0159725	0.5199
YER177W	0.41875	10.4169	0.192074	54.199	3.40034	0.0627625	0.517192
YER178W	0.10625	6.58494	0.0812937	80.978	1.33859	0.0165256	0.610582
YER179W	0.065625	4.39639	0.058203	75.525	1.41355	0.0187138	0.969709
YER180C	0.021875	1.55797	0.0208745	74.6305	1.18065	0.015819	1.07407
YER181C	0.121875	4.46659	0.0854435	52.265	10.692	0.204589
YER182W	0.1875	7.01894	0.122376	57.3392	2.22387	0.0387762	1.28173
YER183C	0.13125	7.02631	0.101046	69.5057	12.6084	0.18143	360.821
YER184C	0.034375	6.7657	0.0323501	209.106	5.17859	0.0247613	0.740025
YER185W	0.0203125	1.48889	0.0192187	77.4502	0.85844	0.0111024	0.597564
YER186C	0.015625	1.39409	0.0149102	93.4906	1.7652	0.0188793	7.7167
YER187W	0.1625	4.51226	0.103243	43.7023	5.69264	0.13025
YER188W	0.028125	1.51165	0.0266696	56.6804	0.594662	0.0104915	0.575411
YER189W	0.225	4.45115	0.152943	29.0962	2.38791	0.0820694
YER190W	0.003125	1.50111	0.00312469	480.374	1.38676	0.00288666	0.292286
YFL068W	0.0875	4.4463	0.0684751	64.9314	8.06726	0.12424
YFL067W	0.209375	4.48014	0.130683	34.2778	2.30461	0.0672321
YFL066C	0.015625	1.56579	0.0149615	104.654	1.03235	0.00986434	2.46414
YFL065C	0.139063	4.48934	0.109446	41.0097	12.5587	0.306235
YFL064C	0.0713379	4.47644	0.0625482	71.5369	18.8985	0.26422
YFL063W	0.0359375	1.50257	0.032318	46.4924	0.674405	0.0145054
YFL062W	0.186914	15.9023	0.114731	138.524	36.5995	0.264152	0.438689
YFL061W	0.1625	7.03587	0.117222	59.9982	4.08447	0.0680883	1.12172
YFL060C	0.103125	4.5098	0.0760908	59.2635	3.14621	0.0531	3.23047
YFL059W	0.101562	4.46215	0.079326	56.2308	0.874916	0.0155575	0.774227
YFL058W	0.09375	4.49455	0.0796767	56.3992	0.884077	0.0156724	0.609244
YFL057C	0.196875	4.42968	0.126932	34.8926	2.44262	0.0699953
YFL056C	0.028125	1.50171	0.0269624	55.696	1.4358	0.0257791	16.631
YFL055W	0.05	6.81478	0.0438035	155.511	6.88022	0.0442357	0.474842
YFL054C	0.0265625	4.4508	0.024815	179.354	5.16667	0.0288063	2.47633
YFL053W	0.0328125	4.42965	0.0300269	147.49	3.1716	0.0215089	2.26922
YFL052W	0.0328125	4.49139	0.0297854	150.749	4.59212	0.0304666	1.59117
YFL051C	0.18125	7.00582	0.119434	58.6458	13.7175	0.233862
YFL049W	0.05	6.84067	0.0439727	155.512	3.26075	0.0209709	0.654029
YFL048C	0.225	15.9431	0.147348	108.101	7.79395	0.0721201	1.89122
YFL047W	0.065625	10.4005	0.0561297	185.211	5.76298	0.0311091	0.529538
YFL046W	0.11875	4.46319	0.0903752	49.3806	1.36819	0.0277072	0.728018
YFL045C	0.36875	10.4046	0.221308	46.993	3.40348	0.0724211	3.69403
YFL044C	0.2125	10.4108	0.148425	70.1128	4.76936	0.0680089	0.694324
YFL042C	0.034375	5.34083	0.0317359	168.266	2.63372	0.0156513	0.545321
YFL041W	0.18125	23.774	0.125733	188.896	34.101	0.180483	1.78484
YFL040W	0.0359375	4.37727	0.0333076	131.406	2.47952	0.0188672	0.769218
YFL039C	0.2375	10.4404	0.167966	62.1118	2.23481	0.036006	1.19732
YFL038C	0.435937	10.414	0.196468	52.9835	7.15438	0.135028	0.802857
YFL037W	0.08125	7.0351	0.070331	99.9947	4.82828	0.0483055	0.762149
YFL036W	0.015625	4.54354	0.0146996	308.99	1.31574	0.00425676	0.63744
YFL034C-B	0.11875	7.05694	0.0959042	73.5524	2.8412	0.0386312	0.96643
YFL034C-A	0.071875	1.47858	0.0633845	23.3251	0.362405	0.0155358
YFL034W	0.0171875	4.50757	0.0166287	271.047	3.95408	0.0145868	3.23101
YFL033C	0.015625	7.11904	0.015257	466.451	4.42037	0.00947579	2.01654
YFL032W	0.15625	4.47614	0.0952609	46.9818	10.2545	0.218252
YFL031W	0.09375	5.3548	0.0785007	68.2001	5.17187	0.0758658	6.44365
YFL030W	0.059375	4.48908	0.0518879	86.4919	1.35075	0.015613	0.686313
YFL029C	0.09375	6.93304	0.0757396	91.5234	5.07614	0.0554575	0.597488
YFL028C	0.209375	10.4412	0.137827	75.6933	5.44258	0.0719968	0.978706
YFL027C	0.0609375	6.8991	0.0512503	134.57	3.68838	0.0274061	3.33199
YFL026W	0.2125	15.8294	0.133571	118.433	8.54518	0.0721674	1.14185
YFL025C	0.0171875	4.32062	0.016426	262.963	2.77574	0.0105527	0.67797
YFL024C	0.021875	4.43312	0.0207282	213.812	2.88762	0.0135148	13.2445
YFL023W	0.059375	10.4442	0.0523052	199.59	6.09115	0.0305128	2.99136
YFL022C	0.11875	10.3095	0.0994857	103.58	3.72572	0.0359683	1.25059
YFL021W	0.0546875	6.97337	0.047921	145.453	5.4622	0.0375726	1.94053
YFL020C	0.39375	4.45026	0.217325	20.4741	0.811274	0.0396207
YFL019C	0.15625	4.45262	0.0977929	45.519	10.511	0.230894
YFL018C	0.3875	15.7267	0.159103	98.7484	3.8498	0.0390175	1.00614
YFL017C	0.225	4.46515	0.106732	41.828	3.18163	0.0760586
YFL016C	0.11875	10.3255	0.0901976	114.413	6.53407	0.0571739	6.3212
YFL015C	0.125	4.48719	0.0889771	50.4199	4.96899	0.0985522
YFL014W	0.44375	4.46979	0.262575	17.0211	1.04859	0.0615987
YFL013W-A	0.103125	6.30524	0.0807095	78.1182	7.02231	0.0898883	8.97364
YFL013C	0.0484375	6.94391	0.0421537	164.668	2.71776	0.0165028	3.65273
YFL011W	0.065625	6.82697	0.0570419	119.668	3.89697	0.0325606	0.337688
YFL010W-A	0.4	7.09776	0.0805272	88.1143	42.8292	0.486075
YFL010C	0.25625	6.9641	0.16694	41.7005	1.92756	0.0462191	5.0606
YFL009W	0.025	4.64464	0.0236346	196.445	2.59028	0.0131937	2.87813
YFL008W	0.059375	16.0103	0.0538797	296.837	7.8575	0.0264796	1.2264
YFL007W	0.009375	4.75031	0.00921287	515.518	1.88645	0.00365864	0.699988
YFL005W	0.20625	6.98611	0.13831	50.5022	3.05293	0.0604432	5.03043
YFL004W	0.1125	15.653	0.0865003	180.796	4.22264	0.0233458	0.885846
YFL002C	0.059375	7.13144	0.0485734	146.774	2.1559	0.014694	0.651754
YFL001W	0.04375	4.4991	0.0397915	113.02	4.06421	0.0359977	1.29266
YFR001W	0.131921	6.98265	0.107918	64.7002	13.2	0.204008	0.805118
YFR002W	0.025	4.66712	0.0233945	199.441	1.28941	0.00646601	0.664119
YFR004W	9.6	10.4378	0.140058	74.5039	4.0604	0.0544869	1.02439
YFR005C	0.06875	7.02504	0.0581955	120.662	4.34248	0.035979	0.394621
YFR006W	0.25	15.736	0.133186	118.063	4.08777	0.034623	1.08851
YFR007W	0.090625	6.98554	0.0767348	91.004	5.40911	0.0594346	1.22459
YFR008W	0.101562	4.52657	0.083275	54.3435	1.99805	0.0367617	0.171871
YFR009W	0.13125	15.9251	0.102503	155.243	3.88779	0.0250504	1.43131
YFR010W	0.121875	10.4012	0.0946435	109.829	3.04692	0.0277636	0.894627
YFR011C	0.1625	4.41861	0.115118	38.3789	1.42372	0.0370921
YFR012W	0.0875	4.50457	0.0717836	62.738	5.18538	0.0826556	3.16344
YFR013W	0.034375	6.81944	0.0319182	213.608	5.96139	0.0279021	0.216672
YFR014C	0.11875	10.3476	0.0962627	107.427	4.2859	0.0399254	0.822662
YFR015C	0.053125	7.03286	0.0466666	150.629	1.77508	0.0117813	1.18621
YFR016C	0.059375	15.862	0.0525238	301.683	10.8701	0.0360859	3.31098
YFR017C	0.2375	6.9354	0.146022	47.481	3.24668	0.0683716
YFR018C	0.05	4.40487	0.0385058	114.371	5.61439	0.0490923	0.0626374
YFR019W	0.0078125	4.41035	0.00768046	574.111	2.54788	0.00443704	0.558499
YFR020W	0.0859375	4.4513	0.0711319	62.5686	4.27397	0.0682991	7.21609
YFR021W	0.09375	10.289	0.0744343	138.127	9.93582	0.0719897	3.64503
YFR022W	0.025	4.46223	0.023771	187.701	1.98131	0.0105549	1.59172
YFR023W	0.03125	4.37878	0.0284916	153.662	1.88966	0.0122955	0.46374
YFR024C-A	0.1375	10.5137	0.10762	97.6342	3.01455	0.0308831	0.720021
YFR025C	0.09375	6.95158	0.0748412	92.8492	6.36459	0.0685338	1.2349
YFR026C	0.0375	1.48785	0.033933	43.8467	0.689914	0.0157347
YFR027W	0.100781	6.96119	0.077868	89.3742	10.4377	0.116777	1.573
YFR028C	0.1125	10.2408	0.0705842	144.994	6.09299	0.042035	3.91386
YFR029W	0.0375	7.08808	0.0348795	203.141	8.64888	0.0425735	8.46182
YFR030W	0.021875	4.38195	0.020929	209.299	1.04281	0.00498208	1.05986
YFR031C	0.015625	4.75332	0.0151271	314.066	4.78179	0.0152312	1.55889
YFR031C-A	0.2125	5.9138	0.157849	37.4572	0.87572	0.0233744	1.2787
YFR032C	0.025	1.53534	0.0240578	63.817	1.04719	0.0164089	5.5797
YFR033C	0.305469	6.97882	0.19755	35.3124	4.3933	0.124446
YFR034C	0.053125	4.36451	0.0468037	93.2223	6.646	0.0712837	0.658681
YFR035C	0.053125	1.46911	0.0430348	34.1371	1.16222	0.0340448
YFR036W	0.203125	4.50178	0.140711	31.9877	2.29526	0.0717509
YFR037C	0.08125	10.3954	0.0723922	143.478	10.3681	0.0722923	0.280917
YFR038W	0.0375	7.45716	0.0335312	222.316	5.33013	0.023967	0.277031
YFR039C	0.059375	7.05821	0.0521574	135.249	4.09448	0.0302712	1.09127
YFR040W	0.01875	4.6423	0.0176983	262.207	3.19104	0.0121769	2.24763
YFR041C	0.3875	15.8188	0.193702	81.6101	13.139	0.160974	7.00334
YFR042W	0.10625	4.43394	0.0813713	54.48	1.76172	0.0323402	0.566382
YFR043C	0.140625	6.99696	0.0949149	73.7071	9.69629	0.131533	7.23744
YFR044C	0.30625	15.8672	0.162382	97.6299	5.18124	0.0530823	0.93358
YFR045W	0.429688	17.9142	0.197232	90.7127	15.3898	0.169828	0.929845
YFR046C	0.0484375	4.46765	0.0450618	99.1109	3.433	0.034649	5.65402
YFR048W	0.009375	1.57504	0.00919887	171.212	0.909073	0.00530937	2.25233
YFR049W	0.2125	4.49224	0.141233	31.7982	2.25514	0.07092
YFR050C	0.103125	6.97089	0.0857733	81.2581	11.3575	0.139756	0.384234
YFR051C	0.11875	10.4973	0.0845112	124.176	4.83477	0.0389431	4.72369
YFR052W	0.125	6.98453	0.100506	69.4652	3.64977	0.0525363	1.04001
YFR053C	0.30625	15.9682	0.183039	87.173	3.90143	0.0447429	0.705142
YFR056C	0.0375	1.51192	0.0350607	43.123	2.95227	0.0684615
YFR055W	0.01875	1.57091	0.0179163	87.6804	1.54477	0.0176182	0.792086
YGL263W	0.071875	7.07669	0.0620216	114.053	6.98575	0.0612479	4.48402
YGL262W	0.20625	6.96106	0.129799	53.6108	4.66662	0.087045
YGL259W	0.03125	1.51582	0.0285477	53.0978	1.86813	0.0351828
YGL258W	0.04375	1.49987	0.0406631	36.8822	0.439931	0.0119302	9.62311
YGL255W	0.021875	1.59197	0.0208856	76.2168	0.493008	0.00646794	1.21674
YGL254W	0.021875	1.56443	0.0205737	76.0385	0.997748	0.0131213	2.97231
YGL253W	0.35	15.9487	0.199537	79.8709	2.49599	0.0312543	0.68833
YGL251C	0.05625	15.5603	0.04799	324.059	10.9426	0.0337797	0.19839
YGL250W	0.08125	4.44091	0.0651893	68.1102	4.2534	0.0624468	6.34098
YGL249W	0.025	4.41786	0.0238462	185.189	2.89638	0.0156497	2.07911
YGL248W	0.05	4.38109	0.0426304	102.725	4.81655	0.0470001	5.42134
YGL247W	0.084375	4.47962	0.0666198	67.2289	6.43073	0.0956379
YGL246C	0.015625	1.4737	0.015359	95.9501	0.565861	0.00589745	1.15836
YGL245W	0.15625	15.3786	0.118275	129.92	3.13186	0.0241076	2.1309
YGL244W	0.103125	10.4818	0.0837865	125.022	6.86836	0.0549371	0.193986
YGL243W	0.0765625	6.88922	0.0626604	109.909	4.28029	0.0389441	4.71137
YGL242C	0.23125	6.97953	0.155065	45.0045	3.52683	0.0783645
YGL241W	0.028125	6.92041	0.0260437	265.619	4.80541	0.0181002	1.4481
YGL240W	0.6	14.0411	0.180989	77.5262	10.6826	0.13781	0.922959
YGL239C	0.18125	4.48484	0.129242	34.6902	4.26646	0.122989
YGL238W	0.084375	15.8337	0.0730355	216.584	4.54195	0.0209744	0.736688
YGL237C	0.0629181	6.93863	0.0533642	129.985	41.2191	0.317088	0.161669
YGL236C	0.03125	4.49803	0.0286749	156.844	1.59612	0.0101774	1.44478
YGL235W	0.26875	6.96484	0.162267	42.9041	3.35736	0.0782895
YGL234W	0.14375	16.0887	0.0946361	169.914	4.32236	0.0254401	0.636479
YGL233W	0.05625	10.5869	0.048419	218.47	3.07428	0.0140793	0.879477
YGL232W	0.10625	6.91619	0.0876494	78.8732	8.64875	0.109654	1.03791
YGL231C	0.137695	6.96211	0.110746	62.8223	14.4029	0.229357
YGL230C	0.375	10.4361	0.196568	53.061	13.1962	0.24875
YGL229C	0.021875	4.20568	0.0206693	203.431	2.04827	0.0100695	0.546533
YGL228W	0.153125	16.0283	0.106041	151.061	16.8789	0.111682	1.58083
YGL227W	0.021875	4.70347	0.0205669	228.623	2.234	0.0097748	0.590366
YGL226C-A	0.25	2.96373	0.156657	18.9155	1.15907	0.0612905
YGL226W	0.2625	4.484	0.0891091	50.3105	7.75393	0.154125
YGL225W	0.3625	15.9274	0.202257	78.7048	8.71082	0.110651	1.37163
YGL224C	0.11875	6.96001	0.0945513	73.5893	3.23042	0.0438966	1.04275
YGL223C	0.0140625	1.49397	0.0135496	110.259	0.89726	0.00813771	0.36689
YGL222C	0.155859	6.98353	0.110523	63.181	15.3791	0.243416
YGL221C	0.13125	7.03158	0.106475	66.0055	3.68198	0.0558136	1.56007
YGL220W	0.16875	4.45234	0.10845	41.0512	6.37329	0.155241
YGL219C	0.071875	6.99215	0.0552118	126.636	4.47439	0.0353345	1.64678
YGL218W	0.2125	4.48002	0.0762198	58.7702	0.755925	0.0128612	1.99583
YGL217C	0.184375	4.48481	0.122151	36.7124	3.74011	0.101882
YGL216W	0.021875	4.4826	0.0206101	217.37	3.59384	0.0165455	0.351676
YGL215W	0.04375	4.55782	0.0388429	117.326	2.7347	0.0233058	0.595068
YGL214W	0.39375	10.3241	0.156833	65.7902	12.5552	0.190895
YGL213C	0.139063	10.4865	0.103326	101.426	10.0489	0.0990521	0.343083
YGL212W	0.084375	10.4267	0.07107	146.658	43.1667	0.294322	0.744494
YGL211W	0.2125	12.8916	0.134792	95.5816	6.63899	0.0694782	2.50484
YGL210W	0.18125	6.97846	0.129753	53.7653	3.50388	0.0651619	2.78879
YGL209W	0.01875	1.56681	0.0178326	87.8562	0.811227	0.009233	0.850743
YGL208W	0.0875	10.4371	0.0725669	143.76	27.5219	0.19143	0.05674
YGL207W	0.078125	15.9306	0.0666588	238.768	9.23892	0.0386965	0.298118
YGL206C	0.03125	10.2713	0.030294	338.998	2.5346	0.00747667	1.28106
YGL205W	0.028125	4.41895	0.0261511	168.904	1.15296	0.0068306	1.03237
YGL204C	0.165625	2.97537	0.112348	26.4803	1.32945	0.0501994
YGL203C	0.25	23.7565	0.135206	175.484	8.23964	0.0469745	0.877244
YGL202W	0.18125	15.7332	0.129572	121.357	17.0098	0.140172	0.859341
YGL201C	0.075	15.6007	0.0644558	241.858	8.80502	0.0363914	0.387275
YGL200C	0.11875	4.4268	0.0961614	46.0226	1.55898	0.033902	0.435179
YGL199C	0.3875	7.0086	0.16592	42.2291	3.92766	0.0930124
YGL198W	0.0625	3.94896	0.0542141	72.831	3.89526	0.0534782	3.42792
YGL197W	0.0125	4.77649	0.0121479	393.087	3.36903	0.00856989	0.503845
YGL196W	0.186719	26.7788	0.12726	210.086	88.2718	0.420256	0.634098
YGL195W	0.04375	23.6222	0.039487	597.462	7.31478	0.0122471	5.06353
YGL194C	0.0125	1.44449	0.0119466	120.899	0.979785	0.0081033	0.472295
YGL193C	0.053125	1.47765	0.0437366	33.785	1.20256	0.0355942
YGL192W	0.009375	1.4077	0.00926002	151.997	0.833195	0.00548382	0.636549
YGL191W	0.5125	6.97893	0.226519	30.8056	3.2568	0.105712
YGL190C	0.0375	4.39705	0.034247	128.342	2.15586	0.0167971	6.19158
YGL189C	0.825	6.98445	0.34005	20.5326	1.57984	0.0769444
YGL187C	0.246875	4.4809	0.136158	32.9061	1.19159	0.0362114
YGL186C	0.13125	15.731	0.100961	155.691	18.4941	0.118773	3.07129
YGL185C	0.0734375	6.90597	0.0625417	110.394	8.81097	0.079802	2.23638
YGL184C	0.040625	4.32837	0.0366398	118.092	1.43662	0.0121648	1.44685
YGL183C	0.375	8.76031	0.153185	57.166	3.19278	0.0558551	0.939896
YGL182C	0.129688	4.47784	0.096677	46.315	11.0998	0.239646
YGL181W	0.14375	10.3082	0.107633	95.7417	3.66482	0.0382833	1.46966
YGL180W	0.021875	4.56285	0.0209543	217.72	2.08971	0.00959673	3.23883
YGL179C	0.03125	4.30773	0.0280494	153.548	2.3567	0.0153454	1.71231
YGL178W	0.0875	15.8896	0.074407	213.391	5.42429	0.0254311	1.66424
YGL177W	0.1125	4.45084	0.0833781	53.3753	12.668	0.237321
YGL176C	0.009375	1.36223	0.00904618	150.586	0.980114	0.00650866	2.8314
YGL175C	0.0875	6.98271	0.0685223	101.892	6.67288	0.0654819	0.273608
YGL174W	0.109375	6.90549	0.0820888	84.0907	10.5294	0.125251	0.686037
YGL173C	0.05	15.7155	0.0455817	344.714	5.25611	0.015245	4.54125
YGL172W	0.11875	10.2543	0.0932665	109.901	3.84179	0.0349453	0.661254
YGL171W	0.140625	15.9311	0.103543	153.767	17.957	0.116745	3.08776
YGL170C	0.053125	4.51082	0.0469823	95.9805	1.21584	0.0126636	0.628241
YGL169W	0.05	4.43221	0.0373696	118.592	2.26629	0.019108	0.292832
YGL167C	0.0375	7.13337	0.0327512	217.726	3.0452	0.0139871	7.70939
YGL166W	0.075	4.39928	0.0657302	66.9245	7.21909	0.107861	6.17222
YGL165C	0.140625	7.00551	0.0976278	71.7215	9.98629	0.139293
YGL164C	0.04375	4.54376	0.0388118	117.045	3.37163	0.0288034	0.263515
YGL163C	0.046875	10.2569	0.0432417	237.119	9.83269	0.0414688	3.13625
YGL162W	0.01875	1.53307	0.0177357	86.4396	1.49298	0.0172719	0.607727
YGL161C	0.13125	6.89081	0.0972336	70.8375	2.02944	0.0286468	1.97859
YGL159W	0.05625	4.52096	0.0487393	92.7341	1.57038	0.0169304	1.14168
YGL158W	0.0375	4.31087	0.0339856	126.807	2.98397	0.0235295	0.422093
YGL156W	0.075	15.5274	0.0624002	248.628	6.86347	0.027607	0.500186
YGL155W	0.06875	6.96527	0.0611427	113.891	9.56931	0.0840016	0.396882
YGL153W	0.10625	6.91694	0.0836703	82.6571	2.43213	0.0294202	1.0204
YGL152C	0.159375	7.01343	0.113382	61.8358	3.20676	0.0518743	0.417828
YGL151W	0.0265625	6.9664	0.0249085	279.596	1.99798	0.00714497	0.91454
YGL149W	0.5	7.03712	0.12193	57.7008	19.5815	0.339345
YGL148W	0.225	10.356	0.140078	73.8976	2.87002	0.038826	0.70237
YGL145W	0.028125	4.28239	0.0253782	168.703	1.6104	0.00954643	0.434342
YGL144C	0.025	4.3553	0.0231081	188.427	3.91756	0.0207967	0.462617
YGL143C	0.0703125	6.8784	0.0566387	121.386	8.48973	0.0699946	0.952398
YGL141W	0.03125	6.83195	0.0288913	236.415	4.60427	0.0194791	1.6881
YGL140C	0.0046875	1.38274	0.00459807	300.664	0.758292	0.00252157	2.5766
YGL139W	0.15	23.6254	0.0981956	240.308	35.3534	0.147076	0.178632
YGL137W	0.1125	15.7626	0.0785822	200.481	7.69243	0.038362	1.81178
YGL133W	0.015625	4.6915	0.0148945	314.897	2.64098	0.00838488	0.198137
YGL132W	0.199219	4.484	0.137747	32.5418	3.1814	0.0977962
YGL131C	0.01875	7.18257	0.0181286	396.107	6.41764	0.0161989	0.315714
YGL129C	0.04375	4.2359	0.0380746	111.251	1.83725	0.0165142	4.22647
YGL128C	0.05	3.56328	0.0452966	78.6544	3.01214	0.0382905	1.05253
YGL127C	0.215625	4.48832	0.129042	34.7747	2.31748	0.0666561
YGL126W	0.101562	10.4948	0.0800703	130.993	20.159	0.153904	0.785404
YGL125W	0.0375	4.56032	0.0345355	132.016	2.16836	0.0164223	1.0007
YGL124C	0.03125	4.60861	0.0283448	162.541	1.95398	0.0120257	0.333386
YGL123W	0.26875	6.96456	0.191466	36.3672	0.961365	0.0264323	0.894187
YGL121C	0.286719	7.0337	0.17208	40.8675	7.48292	0.183082
YGL120C	0.10625	15.7608	0.0892416	176.521	8.92905	0.0505652	0.760318
YGL119W	0.04375	4.58566	0.0382637	119.815	2.16194	0.0180406	4.98206
YGL117W	0.109375	6.99175	0.0798515	87.5131	7.81735	0.0893629	0.428532
YGL116W	0.009375	1.31187	0.0091259	143.738	0.95213	0.00662339	2.41516
YGL115W	0.1125	6.99608	0.0873088	80.107	2.71759	0.0339169	0.960552
YGL113W	0.025	4.39741	0.0238615	184.266	3.13858	0.0170308	1.80178
YGL112C	0.104688	10.3448	0.0838484	123.319	6.63021	0.053755	0.401379
YGL111W	0.075	7.04878	0.0631657	111.571	2.32124	0.0208079	1.38699
YGL109W	0.2125	4.4662	0.14027	31.8325	3.52741	0.110833
YGL108C	0.18125	4.48594	0.10659	42.0801	6.84252	0.162589
YGL107C	0.009375	1.46906	0.00903343	162.615	0.72562	0.00446192	1.5961
YGL105W	0.275	10.4459	0.147344	70.8543	2.0796	0.0293583	1.3297
YGL104C	0.107813	10.3214	0.088022	117.203	3.92049	0.0334488	1.05975
YGL103W	0.525	6.96633	0.270618	25.7341	1.82277	0.0708354
YGL101W	0.134375	6.97905	0.108964	64.0174	10.7678	0.168212	0.38311
YGL100W	0.100781	7.06057	0.0821004	85.9736	2.83029	0.0329167	0.866993
YGL099W	0.134375	15.9135	0.109517	145.217	5.46919	0.0376706	1.04808
YGL097W	0.128125	10.5247	0.103146	101.994	3.35109	0.0328741	0.770906
YGL096W	0.0609375	4.45322	0.0528468	84.2542	6.21066	0.0737026	1.78237
YGL095C	0.059375	6.92958	0.0494055	140.246	1.99548	0.0142271	0.933915
YGL093W	0.03125	6.9729	0.0281619	247.517	4.68912	0.0189383	0.157806
YGL092W	0.05625	15.8917	0.0494905	320.83	6.3091	0.0196558	0.575512
YGL091C	0.135938	10.4603	0.10182	102.671	19.493	0.189792	0.546834
YGL089C	0.375	4.48983	0.184107	24.381	1.13596	0.0465903
YGL087C	0.4125	6.98438	0.199193	35.0541	4.75848	0.135733
YGL085W	0.05625	4.48657	0.0487102	92.0907	7.96695	0.0865102	1.06018
YGL084C	0.1625	15.9279	0.119258	133.495	6.48397	0.0485561	0.892566
YGL083W	0.05625	10.1398	0.0498402	203.367	7.46869	0.0367359	0.461329
YGL081W	0.090625	6.94532	0.0757567	91.6461	9.12312	0.0995397	0.364622
YGL080W	0.165625	4.44515	0.125753	35.336	2.77927	0.0786773
YGL079W	0.06875	2.99391	0.0572813	52.2634	0.807923	0.0154576	0.464285
YGL077C	0.18125	15.6977	0.113146	138.576	13.7122	0.0989873	0.439949
YGL076C	0.25625	6.97473	0.181899	38.3344	1.0833	0.0282585	0.719497
YGL075C	0.040625	4.41107	0.0374105	117.88	6.36259	0.0539873	0.781179
YGL073W	0.0375	7.15439	0.0341025	209.711	3.36349	0.0160351	0.380663
YGL071W	0.028125	4.57894	0.026023	175.913	2.69531	0.015318	0.945914
YGL070C	0.1875	4.47613	0.128375	34.8628	2.54714	0.0730554
YGL069C	0.2625	6.96815	0.158346	43.999	5.16155	0.117298
YGL068W	0.309375	6.96372	0.170812	40.756	2.21607	0.0543818
YGL067W	0.090625	6.94605	0.0743009	93.4578	2.65558	0.0284127	0.699913
YGL065C	0.1125	10.2737	0.0899444	114.174	3.42919	0.0300228	0.981457
YGL064C	0.009375	1.37324	0.00913925	150.258	1.1225	0.00747052	1.77101
YGL063W	0.0125	1.46443	0.0119992	122.043	2.53651	0.0207836	1.07811
YGL062W	0.075	16.0219	0.0657082	243.641	4.57847	0.0188005	1.50341
YGL061C	0.15625	6.96342	0.114413	60.8403	2.58906	0.042549	2.10108
YGL060W	0.075	10.2322	0.0639416	159.967	3.66815	0.0229246	1.28603
YGL059W	0.06875	7.8259	0.0569864	137.284	7.75087	0.0564653	1.20463
YGL058W	0.30625	7.03216	0.187685	37.4562	2.29192	0.0611784
YGL057C	0.0984375	6.90999	0.0761826	90.6531	9.30417	0.102676	0.165891
YGL056C	0.0109375	1.45197	0.0105904	137.103	0.753669	0.00549712	0.509131
YGL055W	0.228125	15.9212	0.166822	95.3328	5.47081	0.057445	1.13412
YGL054C	0.2375	4.43013	0.151736	29.1886	1.33182	0.0456462
YGL053W	0.078125	4.47673	0.0663181	67.4814	4.16406	0.0617062	2.65587
YGL052W	0.0921875	4.478	0.0743282	60.2441	22.487	0.373251
YGL051W	0.0695313	7.0505	0.0624657	112.862	33.8124	0.29957	0.917779
YGL050W	0.117188	7.02199	0.0912289	76.9617	6.79851	0.0883292	0.643253
YGL049C	0.0875	15.9865	0.0764392	208.942	7.18326	0.0343848	0.678585
YGL048C	0.175	10.3202	0.117355	87.8936	3.17019	0.0360717	1.61899
YGL047W	0.096875	4.41551	0.0792874	55.6891	5.11676	0.0918795	0.19335
YGL045W	0.053125	6.91155	0.0473231	145.993	7.66893	0.0525389	0.283488
YGL043W	0.125	6.89561	0.0969219	71.1114	2.47525	0.0348257	0.600807
YGL040C	0.146875	10.432	0.1127	92.4588	14.7272	0.159461	0.324159
YGL038C	0.040625	4.39131	0.0365796	120.032	2.8219	0.0235064	0.468727
YGL037C	0.40625	10.4068	0.222256	46.806	3.97837	0.084991	1.55535
YGL036W	0.01875	4.34064	0.0179258	242.101	3.19881	0.0132199	0.582157
YGL035C	0.0125	1.51935	0.0119908	126.699	1.13125	0.00892788	1.09733
YGL034C	0.040625	1.47834	0.0361477	40.897	2.36419	0.0578084
YGL030W	0.490625	4.47037	0.266848	16.7472	0.817822	0.0488575
YGL029W	0.875	7.04913	0.239986	29.3645	4.26576	0.14526
YGL028C	0.015625	1.58013	0.0147127	107.399	0.323011	0.00300758	1.13703
YGL027C	0.1125	15.6699	0.0838308	186.768	4.35344	0.0233154	0.837266
YGL026C	0.1875	15.9005	0.117974	134.662	3.5854	0.0266281	0.700262
YGL025C	0.13125	9.66078	0.0976682	98.8435	8.34667	0.0845033	8.49333
YGL024W	0.175	4.47281	0.122023	36.6432	5.19966	0.141918
YGL023C	0.046875	6.85408	0.0404261	169.423	4.73176	0.0279524	1.70201
YGL022W	0.1625	15.8998	0.106332	149.446	4.52526	0.0302776	1.61865
YGL021W	0.025	4.57552	0.0233088	196.267	2.69892	0.0137499	3.42202
YGL020C	0.1125	4.4727	0.0857916	52.1308	1.28134	0.0245776	4.72187
YGL019W	0.165625	6.9554	0.108925	63.8349	1.87927	0.0294352	1.20678
YGL018C	1	7.00763	0.137316	51.0209	4.67502	0.0916187
YGL017W	0.075	10.4131	0.0665164	156.508	16.7752	0.107158	1.29017
YGL016W	0.071875	15.7028	0.059375	264.275	7.54242	0.0285358	0.532521
YGL014W	0.021875	4.24274	0.0207965	204.001	1.25176	0.00613574	0.651937
YGL013C	0.01875	4.75633	0.016758	283.765	2.61937	0.00922882	1.31011
YGL012W	0.55	23.7444	0.218641	108.506	11.1306	0.102533	0.751312
YGL011C	0.15	6.97642	0.118241	58.9783	2.69072	0.0456184	1.07405
YGL010W	0.034375	1.47346	0.0324197	45.4456	0.871738	0.0191804
YGL009C	0.13125	15.7772	0.106474	148.108	4.15445	0.0280383	1.36402
YGL008C	0.3875	23.468	0.164276	142.716	2.55447	0.0178911	1.01793
YGL007W	0.19375	7.03311	0.103123	68.1792	25.4068	0.372701
YGL006W	0.0625	15.5379	0.0551469	281.421	7.84162	0.0279213	8.60465
YGL005C	0.075	4.52083	0.0638406	70.8046	1.55172	0.0219155	1.49775
YGL004C	0.104492	10.3819	0.0856659	121.095	13.8601	0.114555	0.416182
YGL003C	0.0453125	7.02072	0.0402382	174.419	9.78221	0.0560785	1.5245
YGL002W	0.115625	4.43978	0.0891942	49.7744	1.60623	0.0322689	2.9161
YGL001C	0.203125	10.3588	0.124563	83.1124	4.25343	0.0511869	0.98924
YGR001C	0.1625	6.49345	0.112774	57.5731	2.28521	0.0396881	2.34756
YGR002C	0.0984375	10.5	0.0757685	138.523	11.0546	0.0797741	0.200389
YGR003W	0.021875	4.28405	0.0203789	210.218	3.23808	0.0154033	0.458326
YGR004W	0.065625	6.88949	0.0554623	124.178	5.36176	0.0431684	1.36855
YGR006W	0.0664062	5.10529	0.0598853	85.2512	9.51161	0.111572	0.513811
YGR007W	0.10625	7.03722	0.081289	86.5267	4.93914	0.0571458	6.2796
YGR008C	0.46875	4.5079	0.2359	19.1043	2.82791	0.148063
YGR009C	0.071875	10.4516	0.0636401	164.114	7.56085	0.0460886	0.944854
YGR010W	0.04375	4.35805	0.0404848	107.635	3.68012	0.0341891	1.59211
YGR012W	0.084375	6.93664	0.0730204	94.9739	5.56486	0.0585808	0.545742
YGR014W	0.015625	4.70102	0.0150063	313.222	1.52931	0.00488176	1.1158
YGR015C	0.015625	1.43296	0.0150116	95.4568	1.07403	0.0112515	0.472363
YGR016W	0.025	1.46128	0.0237452	61.54	2.05436	0.0333825
YGR017W	0.1375	6.93925	0.0991324	69.9788	2.33743	0.0333944	0.673367
YGR018C	0.4375	6.99827	0.198712	35.2106	7.62691	0.2166
YGR019W	0.225	15.799	0.161181	97.9591	5.86141	0.0598224	1.68651
YGR020C	0.225	2.97427	0.123651	24.0517	0.527561	0.0219325
YGR022C	0.16875	4.48667	0.121654	36.8697	4.75987	0.129151
YGR023W	0.0296875	4.38864	0.0274948	159.553	1.75022	0.010978	1.25996
YGR024C	0.0875	4.41167	0.0746144	59.1076	1.96955	0.0333356	1.00672
YGR026W	0.146875	6.95486	0.112114	62.0167	2.54206	0.0409862	0.53051
YGR027C	0.4875	4.46739	0.2473	18.063	0.832858	0.0461096
YGR028W	0.090625	6.96835	0.0737788	94.4188	2.76728	0.0293036	1.28936
YGR031W	0.075	6.93182	0.0617848	112.138	10.0173	0.089364	1.06799
YGR032W	0.01875	7.48087	0.0183153	408.298	2.52845	0.00619239	0.681752
YGR033C	0.090625	4.46897	0.0672507	66.4369	3.01652	0.0454441	3.72704
YGR034W	0.13125	2.34181	0.110124	21.2589	0.556588	0.0261958
YGR035C	0.046875	1.46162	0.0408416	35.7864	1.45216	0.0405771
YGR036C	0.078125	4.38826	0.0647481	67.7625	4.19066	0.0618394	2.1679
YGR038W	0.1125	4.41534	0.0773922	57.0292	2.95943	0.0519363	5.44288
YGR039W	0.05625	1.50114	0.0495236	30.3077	0.844863	0.0278785
YGR040W	0.053125	4.48595	0.0471319	95.1589	2.94259	0.0309269	0.48329
YGR041W	0.0296875	4.49735	0.0268047	167.75	5.88628	0.0350929	0.854632
YGR042W	0.075	4.51755	0.0597991	75.5191	3.41935	0.0452718	0.894036
YGR043C	0.20625	10.4692	0.131417	79.6201	4.10966	0.0516391	0.564148
YGR044C	0.121875	7.04168	0.0947428	74.2909	2.61187	0.0351603	1.43758
YGR046W	0.0625	4.46587	0.0431048	103.583	1.63894	0.0158256	0.254738
YGR047C	0.071875	15.9852	0.0593715	269.071	10.5653	0.0392666	2.77678
YGR048W	0.0992188	7.00915	0.0878076	79.7996	2.45953	0.0308119	1.43468
YGR049W	0.1375	4.51228	0.109206	41.3095	1.64971	0.0399437
YGR050C	0.29375	7.00711	0.112956	62.005	20.9051	0.33719
YGR051C	0.20625	4.45761	0.137559	32.4004	3.31284	0.102251
YGR052W	0.109375	6.94928	0.0827228	83.9746	1.9309	0.022992	0.64193
YGR054W	0.16875	15.7395	0.114578	137.28	4.76474	0.0347058	0.714345
YGR055W	0.2125	15.9881	0.130724	122.237	5.11118	0.0418171	0.738374
YGR056W	0.00625	1.51672	0.00621841	243.908	1.18309	0.00485058	1.56944
YGR057C	0.0757813	4.41442	0.060857	72.5291	5.70781	0.0787024	2.05322
YGR058W	0.053125	4.39329	0.0468926	93.6655	5.11312	0.0546052	0.692283
YGR060W	0.85	15.9312	0.257118	61.9188	6.2378	0.100714	0.707835
YGR062C	0.046875	4.52731	0.041542	108.961	6.42139	0.0589217	8.68912
YGR063C	0.375	4.49844	0.197157	22.8124	1.96828	0.0862815
YGR064W	0.3	4.48792	0.0858959	52.2382	7.27703	0.13934
YGR065C	0.0375	4.6041	0.034415	133.742	2.10037	0.0157039	0.39436
YGR066C	0.10625	6.97515	0.0821753	84.8387	7.43241	0.087635	0.236902
YGR068C	0.009375	1.35095	0.00911096	148.247	0.757337	0.00510758	1.41047
YGR070W	0.025	7.13939	0.0235044	303.638	3.54469	0.0116778	0.489529
YGR071C	0.03125	6.72794	0.0291156	230.983	3.08881	0.0133692	0.694565
YGR072W	0.084375	6.97519	0.0696514	100.126	4.72842	0.0472306	5.68699
YGR073C	0.18125	7.01047	0.116613	60.0978	22.402	0.372773
YGR074W	0.134375	4.4709	0.102605	43.5705	6.87165	0.157707
YGR076C	0.2375	6.99353	0.115308	60.6314	17.1119	0.282275
YGR078C	0.13125	6.94568	0.0996321	69.6319	12.9714	0.18661
YGR079W	0.0171875	1.47976	0.0164965	89.7015	0.90622	0.0101026	3.00126
YGR080W	0.10625	7.074	0.0873758	80.9291	2.70259	0.0334158	1.88182
YGR081C	0.125	4.45806	0.0941941	47.3181	1.25391	0.0265023	0.800976
YGR083C	0.046875	6.84538	0.0427883	159.914	4.38362	0.0274146	4.31246
YGR084C	0.01875	1.52414	0.0174767	87.1942	0.986279	0.0113236	1.05586
YGR085C	0.375	6.99776	0.222584	31.4263	3.042	0.0967907
YGR086C	0.2625	10.399	0.166661	62.3612	2.50566	0.0401726	0.472117
YGR087C	0.33125	23.6461	0.179128	131.802	12.6585	0.096069	0.33139
YGR088W	0.0125	1.38247	0.0121246	114.014	0.353373	0.00309915	0.809463
YGR090W	0.015625	4.28926	0.0152049	281.984	1.22424	0.00434699	0.721801
YGR091W	0.040625	4.5156	0.0370269	121.908	2.37243	0.0194731	0.748701
YGR092W	0.0125	1.6356	0.0120152	136.115	0.947294	0.00695883	0.462499
YGR093W	0.034375	4.37508	0.0317196	137.894	3.01865	0.0218909	0.500662
YGR094W	0.0984375	15.6864	0.0735029	213.238	5.98315	0.0280717	13.1855
YGR095C	0.14375	6.06683	0.106532	56.9435	3.26395	0.0573245	3.51352
YGR096W	0.0875	7.03142	0.0738649	95.1646	10.5948	0.111329	0.36386
YGR097W	0.015625	4.18608	0.0151695	275.95	2.20285	0.00798266	0.672922
YGR098C	0.0375	15.5331	0.0346002	448.557	10.4046	0.0231927	0.430157
YGR099W	0.0234375	4.3421	0.0215966	201.023	3.23322	0.0160813	0.277856
YGR100W	0.03125	6.9312	0.028731	241.167	5.88811	0.0244214	1.27587
[truncated: 3,451 more rows]
