# Supplementary material for: The extent of ribosome queuing in budding yeast
Source: PLoS Comput Biol. 2018 Jan 29;14(1):e1005951. doi: 10.1371/journal.pcbi.1005951 (PMC5805374; doi:10.1371/journal.pcbi.1005951)
Supplement: S2 Table — Top/bottom 5% of genes according to their rank and z-scores (based on shuffling of synonymous codon order). (XLSX) [file pcbi.1005951.s003.xlsx]

## Sheet: rank-hi
trans_rate	QFR	ramp
YAL038W	YAL066W	YAL031C
YBL092W	YAL064W	YAL014C
YBL087C	YAL061W	YAR066W
YBL078C	YAL058W	YBL069W
YBL072C	YAL042W	YBL040C
YBL030C	YAL039C	YBL038W
YBL028C	YAL036C	YBR024W
YBL027W	YAL033W	YBR030W
YBL002W	YAL004W	YBR036C
YBL001C	YAR060C	YBR056W
YBR009C	YAR070C	YBR058C
YBR010W	YAR073W	YBR069C
YBR011C	YBL096C	YBR084W
YBR016W	YBL095W	YBR171W
YBR031W	YBL083C	YBR182C
YBR054W	YBL070C	YBR227C
YBR072W	YBL062W	YBR233W
YBR078W	YBL048W	YBR256C
YBR082C	YBL021C	YBR279W
YBR089C-A	YBR015C	YCL064C
YBR090C	YBR022W	YCL045C
YBR093C	YBR036C	YCL011C
YBR106W	YBR062C	YCR027C
YBR181C	YBR091C	YDL213C
YBR189W	YBR113W	YDL139C
YBR191W	YBR137W	YDL132W
YBR206W	YBR178W	YDL115C
YBR252W	YBR194W	YDL095W
YBR282W	YBR226C	YDL059C
YBR286W	YBR300C	YDL049C
YBR301W	YCL046W	YDL007W
YCL050C	YCR001W	YDL002C
YCL043C	YCR022C	YDR002W
YCL035C	YCR050C	YDR013W
YCR028C-A	YCR061W	YDR021W
YCR031C	YCR064C	YDR036C
YDL244W	YCR075C	YDR068W
YDL232W	YCR086W	YDR078C
YDL208W	YDL235C	YDR118W
YDL192W	YDL226C	YDR119W
YDL184C	YDL196W	YDR168W
YDL163W	YDL187C	YDR205W
YDL157C	YDL184C	YDR232W
YDL137W	YDL181W	YDR267C
YDL136W	YDL135C	YDR315C
YDL130W	YDL068W	YDR456W
YDL125C	YDL062W	YDR468C
YDL083C	YDL041W	YDR473C
YDL082W	YDL016C	YDR533C
YDL081C	YDL009C	YEL076C-A
YDL075W	YDR048C	YEL076C
YDL041W	YDR068W	YEL072W
YDL039C	YDR079W	YEL042W
YDL022W	YDR114C	YEL036C
YDL014W	YDR162C	YER006W
YDL009C	YDR163W	YER100W
YDR012W	YDR167W	YER139C
YDR032C	YDR179C	YER148W
YDR033W	YDR203W	YER170W
YDR050C	YDR230W	YER183C
YDR063W	YDR241W	YER186C
YDR070C	YDR281C	YFL056C
YDR077W	YDR286C	YFL031W
YDR079W	YDR327W	YFL024C
YDR086C	YDR339C	YFL016C
YDR155C	YDR340W	YFL013W-A
YDR210W	YDR393W	YFR020W
YDR224C	YDR397C	YFR029W
YDR225W	YDR442W	YFR041C
YDR226W	YDR462W	YFR043C
YDR233C	YDR465C	YGL258W
YDR276C	YDR475C	YGL250W
YDR377W	YDR525W	YGL190C
YDR382W	YEL066W	YGL167C
YDR424C	YEL059W	YGL166W
YDR447C	YEL057C	YGL025C
YDR450W	YEL056W	YGL006W
YDR454C	YEL014C	YGR007W
YDR471W	YEL004W	YGR062C
YDR510W	YER066W	YGR094W
YEL046C	YER066C-A	YGR146C
YEL034W	YER100W	YGR147C
YEL027W	YER104W	YHL025W
YEL026W	YER119C-A	YHL013C
YEL014C	YER134C	YHR014W
YER011W	YER181C	YHR024C
YER019C-A	YFL065C	YHR119W
YER030W	YFL064C	YHR122W
YER042W	YFL062W	YHR163W
YER046W	YFL051C	YHR185C
YER062C	YFL032W	YHR192W
YER117W	YFL019C	YHR194W
YER131W	YFL010W-A	YHR214W
YER177W	YFR001W	YIL158W
YFL045C	YGL237C	YIL155C
YFL038C	YGL231C	YIL154C
YFL020C	YGL230C	YIL152W
YFL014W	YGL222C	YIL132C
YFR033C	YGL212W	YIL124W
YFR041C	YGL196W	YIL118W
YFR045W	YGL182C	YIL089W
YGL253W	YGL177W	YIL049W
YGL230C	YGL149W	YIL039W
YGL225W	YGL052W	YIR011C
YGL191W	YGL051W	YIR024C
YGL189C	YGL007W	YIR026C
YGL123W	YGR018C	YIR036C
YGL103W	YGR050C	YJL134W
YGL087C	YGR073C	YJL090C
YGL037C	YGR076C	YJL054W
YGL030W	YGR107W	YJL014W
YGL029W	YGR115C	YJR057W
YGL012W	YGR137W	YJR088C
YGR008C	YGR139W	YJR112W
YGR018C	YGR164W	YKL218C
YGR027C	YGR203W	YKL206C
YGR060W	YGR215W	YKL196C
YGR063C	YGR219W	YKL195W
YGR085C	YGR230W	YKL144C
YGR118W	YGR242W	YKL130C
YGR209C	YGR269W	YKL126W
YGR219W	YGR295C	YKL104C
YGR254W	YHL048W	YKL077W
YGR279C	YHL018W	YKL041W
YGR282C	YHR005C	YKL024C
YGR284C	YHR049C-A	YKL008C
YHL034C	YHR058C	YKL001C
YHL015W	YHR059W	YKR030W
YHL001W	YHR095W	YKR075C
YHR001W-A	YHR101C	YLL038C
YHR010W	YHR132C	YLL036C
YHR021C	YHR157W	YLL033W
YHR053C	YHR185C	YLL027W
YHR055C	YHR191C	YLR022C
YHR087W	YHR200W	YLR032W
YHR138C	YHR212C	YLR059C
YHR141C	YHR216W	YLR073C
YHR143W-A	YIL062C	YLR078C
YHR179W	YIL032C	YLR083C
YHR183W	YIR009W	YLR091W
YHR193C	YIR025W	YLR203C
YHR215W	YJL220W	YLR257W
YIL165C	YJL199C	YLR271W
YIL133C	YJL120W	YLR350W
YIL069C	YJL086C	YLR363C
YIL054W	YJL077C	YLR446W
YIL053W	YJL075C	YLR457C
YIL051C	YJL068C	YLR464W
YIL008W	YJL065C	YML111W
YIR037W	YJR007W	YML107C
YJL191W	YJR013W	YML095C
YJL190C	YJR022W	YML092C
YJL179W	YJR034W	YML016C
YJL177W	YJR075W	YMR024W
YJL174W	YJR079W	YMR026C
YJL173C	YJR114W	YMR032W
YJL169W	YJR115W	YMR038C
YJL167W	YJR128W	YMR073C
YJL166W	YJR157W	YMR077C
YJL159W	YKL223W	YMR134W
YJL158C	YKL206C	YMR145C
YJL143W	YKL186C	YMR157C
YJL052W	YKL137W	YMR161W
YJL026W	YKL122C	YMR178W
YJL002C	YKL115C	YMR197C
YJR047C	YKL086W	YMR234W
YJR048W	YKL077W	YMR274C
YJR104C	YKL071W	YMR311C
YJR123W	YKL061W	YNL317W
YKL224C	YKL049C	YNL314W
YKL150W	YKL044W	YNL309W
YKL096W-A	YKL027W	YNL275W
YKL096W	YKR011C	YNL264C
YKL006W	YKR043C	YNL238W
YKR013W	YKR045C	YNL223W
YKR042W	YKR052C	YNL222W
YLL064C	YLL047W	YNL152W
YLL050C	YLL042C	YNL139C
YLL039C	YLL037W	YNL137C
YLL030C	YLR016C	YNL121C
YLL025W	YLR053C	YNL038W
YLL009C	YLR062C	YNL025C
YLR029C	YLR085C	YNL010W
YLR038C	YLR161W	YNR020C
YLR044C	YLR169W	YNR054C
YLR058C	YLR202C	YNR061C
YLR061W	YLR236C	YOL142W
YLR109W	YLR255C	YOL102C
YLR110C	YLR261C	YOL056W
YLR150W	YLR269C	YOL016C
YLR178C	YLR280C	YOL008W
YLR180W	YLR281C	YOR220W
YLR200W	YLR282C	YOR259C
YLR264W	YLR306W	YOR271C
YLR270W	YLR311C	YPL267W
YLR293C	YLR315W	YPL241C
YLR325C	YLR317W	YPL239W
YLR340W	YLR334C	YPL236C
YLR355C	YLR338W	YPL215W
YLR372W	YLR374C	YPL196W
YLR388W	YLR400W	YPL178W
YLR395C	YLR408C	YPL175W
YLR406C	YLR428C	YPL169C
YML078W	YLR429W	YPL118W
YML058W	YLR465C	YPL117C
YML028W	YML112W	YPL055C
YML026C	YML095C	YPL027W
YML024W	YML052W	YPL023C
YMR116C	YML014W	YPR058W
YMR175W	YMR028W	YPR070W
YMR203W	YMR030W	YPR071W
YMR230W	YMR031W-A	YPR088C
YMR241W	YMR041C	YPR103W
YMR252C	YMR043W	YPR107C
YMR256C	YMR082C	YPR109W
YMR269W	YMR135W-A	YPR120C
YMR303C	YMR144W	YPR148C
YMR307W	YMR151W	YPR158W
YNL322C	YMR244C-A
YNL302C	YMR286W
YNL300W	YMR294W-A
YNL244C	YMR306C-A
YNL162W	YMR320W
YNL160W	YNL336W
YNL147W	YNL324W
YNL135C	YNL245C
YNL111C	YNL214W
YNL070W	YNL171C
YNL067W	YNL157W
YNL055C	YNL146W
YNL052W	YNL120C
YNL043C	YNL086W
YNL031C	YNL028W
YNL030W	YNR005C
YNL015W	YOL088C
YOL161C	YOL037C
YOL150C	YOL012C
YOL109W	YOL007C
YOL086C	YOR006C
YOL058W	YOR012W
YOL040C	YOR015W
YOL039W	YOR041C
YOL030W	YOR056C
YOR008C-A	YOR067C
YOR020C	YOR069W
YOR041C	YOR101W
YOR103C	YOR163W
YOR122C	YOR183W
YOR167C	YOR220W
YOR182C	YOR245C
YOR210W	YOR248W
YOR234C	YOR258W
YOR276W	YOR282W
YOR285W	YOR288C
YOR293W	YOR300W
YOR375C	YOR333C
YOR382W	YOR379C
YOR383C	YOR389W
YPL225W	YPL251W
YPL223C	YPL192C
YPL220W	YPL145C
YPL187W	YPL056C
YPL154C	YPL050C
YPL061W	YPL035C
YPL037C	YPL021W
YPR035W	YPR017C
YPR052C	YPR039W
YPR062W	YPR076W
YPR094W	YPR096C
YPR096C	YPR098C
YPR098C	YPR126C
YPR102C	YPR146C
YPR149W	YPR203W

## Sheet: rank-lo
trans_rate	QFR	ramp
YAL063C	YAL063C	YAL036C
YAL024C	YAL024C	YAL020C
YAL010C	YAL017W	YAL013W
YBL111C	YBL088C	YAR007C
YBL088C	YBL066C	YBL111C
YBL017C	YBL017C	YBL031W
YBL004W	YBL004W	YBL023C
YBR008C	YBR020W	YBL016W
YBR012W-B	YBR034C	YBL005W-A
YBR068C	YBR068C	YBR050C
YBR136W	YBR105C	YBR073W
YBR140C	YBR115C	YBR087W
YBR158W	YBR140C	YBR151W
YBR163W	YBR163W	YBR152W
YBR172C	YBR172C	YBR184W
YBR237W	YBR195C	YBR186W
YCL073C	YBR237W	YBR197C
YCL027W	YCL025C	YBR211C
YCR065W	YCR065W	YBR212W
YCR081W	YCR081W	YBR216C
YCR089W	YCR089W	YBR223C
YCR093W	YCR093W	YBR231C
YDL247W	YCR099C	YBR274W
YDL231C	YDL247W	YBR291C
YDL215C	YDL240W	YCL059C
YDL138W	YDL231C	YCL052C
YDL088C	YDL215C	YCL019W
YDL079C	YDL171C	YCL004W
YDL074C	YDL140C	YCR002C
YDL033C	YDL138W	YCR061W
YDL030W	YDL079C	YCR079W
YDR011W	YDL044C	YCR081W
YDR014W	YDR006C	YCR105W
YDR082W	YDR011W	YDL231C
YDR159W	YDR014W	YDL227C
YDR166C	YDR093W	YDL211C
YDR235W	YDR159W	YDL186W
YDR240C	YDR166C	YDL173W
YDR242W	YDR243C	YDL105W
YDR270W	YDR257C	YDL079C
YDR299W	YDR270W	YDL069C
YDR312W	YDR299W	YDL057W
YDR332W	YDR326C	YDL056W
YDR350C	YDR332W	YDR003W
YDR420W	YDR406W	YDR026C
YDR457W	YDR420W	YDR046C
YDR484W	YDR430C	YDR058C
YDR499W	YDR449C	YDR075W
YEL077C	YDR457W	YDR107C
YER068W	YDR484W	YDR124W
YER070W	YDR499W	YDR125C
YER138C	YEL077C	YDR181C
YER155C	YEL022W	YDR197W
YER158C	YER056C	YDR246W
YER160C	YER068W	YDR288W
YER162C	YER070W	YDR330W
YER172C	YER155C	YDR369C
YER190W	YER158C	YDR376W
YFL007W	YER172C	YDR386W
YFR019W	YER190W	YDR392W
YFR048W	YFL036W	YDR458C
YGL194C	YFL007W	YDR472W
YGL192W	YFR019W	YDR479C
YGL176C	YFR030W	YDR498C
YGL140C	YFR048W	YDR499W
YGL116W	YGL246C	YEL004W
YGL107C	YGL192W	YER005W
YGL064C	YGL140C	YER048C
YGL063W	YGL107C	YER078C
YGL056C	YGL056C	YER107C
YGL035C	YGL028C	YER118C
YGR056W	YGR014W	YER138C
YGR068C	YGR056W	YER160C
YGR092W	YGR068C	YER167W
YGR110W	YGR088W	YFR008W
YGR212W	YGR090W	YFR013W
YGR217W	YGR154C	YFR018C
YGR271W	YGR271W	YGL251C
YHL050C	YHL035C	YGL244W
YHL035C	YHL028W	YGL237C
YHL028W	YHL016C	YGL208W
YHL016C	YHL014C	YGL139W
YHL012W	YHL008C	YGL133W
YHL008C	YHR002W	YGL093W
YHR004C	YHR023W	YGL057C
YHR006W	YHR065C	YGL047W
YHR023W	YHR073W	YGR002C
YHR036W	YHR094C	YGR066C
YHR048W	YHR097C	YGR108W
YHR099W	YHR099W	YGR212W
YHR150W	YHR150W	YGR222W
YHR164C	YHR165C	YGR239C
YHR165C	YHR196W	YGR252W
YHR166C	YHR204W	YGR262C
YHR204W	YHR211W	YGR270W
YHR211W	YIL173W	YGR277C
YHR214C-B	YIL172C	YGR283C
YHR219W	YIL169C	YHL031C
YIL169C	YIL126W	YHL012W
YIL082W-A	YIL125W	YHR006W
YIL037C	YIL048W	YHR016C
YJL225C	YIL013C	YHR069C
YJL222W	YIR019C	YHR073W
YJL201W	YIR031C	YHR083W
YJL194W	YJL225C	YHR088W
YJL181W	YJL222W	YHR106W
YJL105W	YJL219W	YHR111W
YJL103C	YJL216C	YHR113W
YJL095W	YJL207C	YHR169W
YJL093C	YJL193W	YHR218W
YJL092W	YJL181W	YIL134W
YJL087C	YJL176C	YIL106W
YJL051W	YJL105W	YIL104C
YJL039C	YJL103C	YIL077C
YJL005W	YJL095W	YIR008C
YJR003C	YJL093C	YJL145W
YJR004C	YJL092W	YJL125C
YJR005W	YJL091C	YJL123C
YJR027W	YJL087C	YJL008C
YJR029W	YJL078C	YJR021C
YJR033C	YJL051W	YJR027W
YJR052W	YJL039C	YJR042W
YJR054W	YJR003C	YJR051W
YJR152W	YJR004C	YJR053W
YKL203C	YJR005W	YJR075W
YKL101W	YJR008W	YJR149W
YKL048C	YJR011C	YJR154W
YKL010C	YJR033C	YKL172W
YKR008W	YJR052W	YKL112W
YKR015C	YJR151C	YKL098W
YKR031C	YJR152W	YKL055C
YKR050W	YJR153W	YKL047W
YKR054C	YKL203C	YKR004C
YKR069W	YKL201C	YKR029C
YKR106W	YKL048C	YKR035C
YLL066C	YKL010C	YKR071C
YLL040C	YKR008W	YKR091W
YLL015W	YKR050W	YKR104W
YLR024C	YKR054C	YLR030W
YLR087C	YKR058W	YLR082C
YLR095C	YKR069W	YLR102C
YLR117C	YKR082W	YLR128W
YLR127C	YKR102W	YLR141W
YLR129W	YLL066C	YLR191W
YLR166C	YLL055W	YLR195C
YLR210W	YLL040C	YLR213C
YLR267W	YLL015W	YLR231C
YLR310C	YLL011W	YLR312C
YLR313C	YLR024C	YLR359W
YLR318W	YLR087C	YLR376C
YLR343W	YLR095C	YLR392C
YLR392C	YLR106C	YML121W
YLR419W	YLR127C	YML104C
YLR422W	YLR129W	YML057W
YLR436C	YLR155C	YML017W
YLR446W	YLR158C	YMR017W
YLR467W	YLR160C	YMR081C
YML116W	YLR166C	YMR104C
YML109W	YLR256W	YMR127C
YML104C	YLR267W	YMR156C
YML059C	YLR287C-A	YMR190C
YML051W	YLR310C	YMR211W
YML045W	YLR318W	YMR224C
YML043C	YLR342W	YMR227C
YML039W	YLR343W	YMR262W
YMR029C	YLR382C	YMR265C
YMR045C	YLR384C	YMR316W
YMR050C	YLR425W	YNL320W
YMR065W	YLR454W	YNL304W
YMR075W	YLR467W	YNL215W
YMR167W	YML123C	YNL213C
YMR168C	YML109W	YNL199C
YMR171C	YML104C	YNL065W
YMR179W	YML059C	YNL050C
YMR185W	YML054C	YNL042W
YMR190C	YML045W	YNR027W
YMR199W	YML043C	YNR029C
YMR213W	YML037C	YNR068C
YMR247C	YMR029C	YOL141W
YMR282C	YMR075W	YOL128C
YMR285C	YMR093W	YOL093W
YMR287C	YMR136W	YOL073C
YMR288W	YMR167W	YOL069W
YMR306W	YMR168C	YOL054W
YNL339C	YMR171C	YOL053W
YNL299W	YMR179W	YOL033W
YNL297C	YMR185W	YOL028C
YNL295W	YMR199W	YOR033C
YNL271C	YMR247C	YOR043W
YNL262W	YMR285C	YOR062C
YNL261W	YMR287C	YOR077W
YNL250W	YMR288W	YOR101W
YNL201C	YMR306W	YOR106W
YNL197C	YNL333W	YOR115C
YNL188W	YNL299W	YOR125C
YNL125C	YNL297C	YOR138C
YNL095C	YNL271C	YOR174W
YNL083W	YNL262W	YOR206W
YNL065W	YNL254C	YOR216C
YNL012W	YNL250W	YOR229W
YNL011C	YNL201C	YOR281C
YNR016C	YNL197C	YOR289W
YNR023W	YNL125C	YOR385W
YNR031C	YNL095C	YPL243W
YNR059W	YNL065W	YPL216W
YNR060W	YNL012W	YPL165C
YNR065C	YNR016C	YPL138C
YNR067C	YNR053C	YPL123C
YOL164W	YNR059W	YPL082C
YOL156W	YNR060W	YPL049C
YOL152W	YNR065C	YPL042C
YOL113W	YNR067C	YPL039W
YOL081W	YNR070W	YPR033C
YOL066C	YOL156W	YPR068C
YOL025W	YOL155C	YPR111W
YOL023W	YOL140W	YPR176C
YOL011W	YOL130W	YPR183W
YOR003W	YOL126C
YOR005C	YOL087C
YOR018W	YOL081W
YOR025W	YOL051W
YOR035C	YOL025W
YOR054C	YOL023W
YOR058C	YOL011W
YOR066W	YOL010W
YOR080W	YOR003W
YOR093C	YOR005C
YOR147W	YOR018W
YOR153W	YOR022C
YOR191W	YOR035C
YOR205C	YOR049C
YOR233W	YOR058C
YOR244W	YOR066W
YOR290C	YOR080W
YOR296W	YOR098C
YOR306C	YOR153W
YOR307C	YOR191W
YOR359W	YOR205C
YOR365C	YOR303W
YOR372C	YOR306C
YOR381W	YOR359W
YOR384W	YOR365C
YPL272C	YOR372C
YPL269W	YPL272C
YPL268W	YPL268W
YPL265W	YPL265W
YPL219W	YPL216W
YPL216W	YPL183C
YPL183C	YPL174C
YPL181W	YPL158C
YPL175W	YPL153C
YPL174C	YPL141C
YPL172C	YPL137C
YPL167C	YPL133C
YPL158C	YPL115C
YPL155C	YPL095C
YPL153C	YPL075W
YPL151C	YPL058C
YPL141C	YPL026C
YPL133C	YPL006W
YPL075W	YPR003C
YPL066W	YPR007C
YPL026C	YPR045C
YPR003C	YPR079W
YPR083W	YPR124W
YPR138C	YPR141C
YPR141C	YPR144C
YPR144C	YPR155C
YPR155C	YPR157W
YPR184W	YPR184W
YPR194C	YPR194C
YPR204W	YPR204W

## Sheet: zscore-hi
trans_rate	QFR	ramp
YAL063C	YAL064W	YAL058W
YAL038W	YAL061W	YAL031C
YAR019C	YAL036C	YAL026C
YBL101C	YAL033W	YAL021C
YBL068W	YAL031C	YBL106C
YBL027W	YAL024C	YBL085W
YBR003W	YAL013W	YBL047C
YBR004C	YAR033W	YBL010C
YBR020W	YAR068W	YBR036C
YBR028C	YAR070C	YBR058C
YBR048W	YBL006C	YBR084W
YBR073W	YBR006W	YBR218C
YBR084C-A	YBR023C	YBR221C
YBR097W	YBR030W	YBR249C
YBR122C	YBR035C	YCR010C
YBR162C	YBR058C	YCR048W
YBR186W	YBR063C	YCR053W
YBR188C	YBR071W	YDL233W
YBR191W	YBR091C	YDL213C
YBR220C	YBR117C	YDL193W
YBR226C	YBR160W	YDL188C
YBR237W	YBR169C	YDL171C
YBR260C	YBR174C	YDL134C
YBR276C	YBR184W	YDL132W
YBR294W	YBR207W	YDL115C
YBR302C	YBR212W	YDL088C
YCL068C	YBR217W	YDL059C
YCL057W	YBR252W	YDL039C
YCL055W	YBR264C	YDL022W
YCL051W	YBR291C	YDR020C
YCL047C	YCL037C	YDR068W
YCL038C	YCL036W	YDR080W
YCR042C	YCL008C	YDR093W
YCR089W	YCR006C	YDR118W
YDL224C	YCR010C	YDR119W
YDL218W	YCR014C	YDR164C
YDL189W	YCR016W	YDR168W
YDL182W	YCR022C	YDR169C
YDL170W	YCR027C	YDR205W
YDL169C	YCR053W	YDR258C
YDL154W	YCR067C	YDR284C
YDL138W	YCR072C	YDR301W
YDL122W	YCR075C	YDR314C
YDR044W	YCR105W	YDR315C
YDR050C	YDL226C	YDR342C
YDR076W	YDL223C	YDR343C
YDR086C	YDL128W	YDR406W
YDR095C	YDL068W	YDR407C
YDR208W	YDL058W	YDR414C
YDR218C	YDL045C	YDR434W
YDR225W	YDL042C	YDR439W
YDR234W	YDR017C	YDR523C
YDR275W	YDR023W	YEL036C
YDR293C	YDR035W	YER002W
YDR322W	YDR083W	YER006W
YDR328C	YDR092W	YER013W
YDR343C	YDR097C	YER060W
YDR345C	YDR112W	YER100W
YDR373W	YDR150W	YER114C
YDR382W	YDR167W	YER140W
YDR389W	YDR178W	YER157W
YDR404C	YDR181C	YER183C
YDR415C	YDR210W	YFL034W
YDR422C	YDR230W	YFL033C
YDR426C	YDR248C	YFL024C
YDR464W	YDR291W	YFL013C
YDR483W	YDR292C	YGL245W
YDR499W	YDR327W	YGL195W
YDR501W	YDR353W	YGL190C
YDR518W	YDR354W	YGL167C
YDR531W	YDR355C	YGL161C
YEL016C	YDR377W	YGL020C
YER020W	YDR408C	YGL006W
YER024W	YDR441C	YGR001C
YER106W	YDR446W	YGR047C
YER117W	YDR476C	YGR094W
YER131W	YDR507C	YGR147C
YER182W	YDR534C	YGR172C
YFL060C	YEL068C	YGR198W
YFL020C	YEL043W	YGR211W
YFL015C	YEL040W	YGR218W
YFL002C	YEL006W	YGR238C
YFR004W	YER002W	YHL025W
YFR051C	YER027C	YHL007C
YFR053C	YER062C	YHR015W
YGL263W	YER066W	YHR036W
YGL255W	YER151C	YHR072W
YGL254W	YFL064C	YHR118C
YGL253W	YFR008W	YHR119W
YGL246C	YFR029W	YHR165C
YGL234W	YGL259W	YHR186C
YGL218W	YGL221C	YHR194W
YGL203C	YGL215W	YIL135C
YGL189C	YGL210W	YIL132C
YGL129C	YGL206C	YIL107C
YGL119W	YGL051W	YIL068C
YGL105W	YGL045W	YIL039W
YGL100W	YGL038C	YIL006W
YGL089C	YGL024W	YIR001C
YGL018C	YGL006W	YIR024C
YGL013C	YGL004C	YJL212C
YGR007W	YGR002C	YJL181W
YGR032W	YGR008C	YJL160C
YGR055W	YGR057C	YJL090C
YGR123C	YGR085C	YJL057C
YGR148C	YGR113W	YJL054W
YGR194C	YGR125W	YJL034W
YGR224W	YGR160W	YJL016W
YGR240C	YGR173W	YJL010C
YGR282C	YGR211W	YJR052W
YHL035C	YGR224W	YJR106W
YHL011C	YGR262C	YJR147W
YHR002W	YGR266W	YKL218C
YHR037W	YGR281W	YKL206C
YHR043C	YHL034C	YKL203C
YHR044C	YHR057C	YKL188C
YHR059W	YHR069C	YKL182W
YHR068W	YHR131C	YKL173W
YHR103W	YHR133C	YKL150W
YHR118C	YHR143W	YKL126W
YHR160C	YHR154W	YKL116C
YHR168W	YHR158C	YKL035W
YHR185C	YHR177W	YKL012W
YHR186C	YHR193C	YKL008C
YHR203C	YHR214C-B	YKR019C
YIL123W	YIL153W	YKR030W
YIL121W	YIL152W	YKR067W
YIL002C	YIL135C	YKR081C
YJL210W	YIL132C	YLL067C
YJL207C	YIL106W	YLL061W
YJL192C	YIL069C	YLL040C
YJL191W	YIL060W	YLL038C
YJL190C	YIL040W	YLL036C
YJL177W	YIL032C	YLL015W
YJL129C	YIR009W	YLR006C
YJL060W	YIR022W	YLR014C
YJL014W	YJL160C	YLR032W
YJL005W	YJL155C	YLR067C
YJR045C	YJL075C	YLR083C
YJR099W	YJL047C	YLR113W
YJR100C	YJL039C	YLR134W
YJR156C	YJL033W	YLR324W
YKL224C	YJR019C	YLR380W
YKL223W	YJR084W	YLR393W
YKL165C	YJR110W	YLR411W
YKL152C	YJR112W	YLR425W
YKL094W	YJR118C	YLR446W
YKL087C	YJR128W	YML111W
YKL080W	YJR141W	YML096W
YKL077W	YJR147W	YML095C
YKL076C	YJR157W	YML075C
YKL039W	YKL218C	YML062C
YKR006C	YKL206C	YML016C
YKR016W	YKL191W	YMR011W
YKR021W	YKL150W	YMR026C
YKR042W	YKL137W	YMR032W
YKR055W	YKL130C	YMR109W
YKR071C	YKL120W	YMR145C
YKR102W	YKL115C	YMR173W
YLL040C	YKL095W	YMR179W
YLR009W	YKL038W	YMR197C
YLR018C	YKR024C	YMR234W
YLR025W	YKR029C	YMR241W
YLR034C	YKR030W	YMR274C
YLR134W	YKR045C	YMR279C
YLR155C	YKR081C	YNL309W
YLR158C	YLL052C	YNL283C
YLR160C	YLL011W	YNL275W
YLR164W	YLR005W	YNL238W
YLR166C	YLR073C	YNL236W
YLR208W	YLR212C	YNL222W
YLR287C-A	YLR255C	YNL139C
YLR300W	YLR261C	YNL121C
YLR318W	YLR263W	YNL104C
YLR344W	YLR298C	YNL094W
YLR348C	YLR349W	YNL006W
YLR360W	YLR353W	YNR016C
YLR369W	YLR371W	YNR069C
YLR392C	YLR389C	YOL117W
YLR403W	YLR429W	YOL098C
YML132W	YLR460C	YOL097C
YML126C	YLR465C	YOL094C
YML125C	YML096W	YOL047C
YML116W	YML069W	YOR057W
YML104C	YML057W	YOR113W
YML087C	YML052W	YOR117W
YML080W	YML014W	YOR239W
YML068W	YML011C	YOR250C
YML030W	YML009C	YOR270C
YMR002W	YMR004W	YOR273C
YMR022W	YMR011W	YOR336W
YMR038C	YMR012W	YOR344C
YMR058W	YMR021C	YOR373W
YMR110C	YMR032W	YPL265W
YMR119W	YMR043W	YPL241C
YMR192W	YMR135W-A	YPL239W
YMR258C	YMR154C	YPL236C
YMR265C	YMR169C	YPL220W
YMR267W	YMR195W	YPL184C
YMR279C	YMR213W	YPL178W
YMR280C	YMR227C	YPL175W
YMR302C	YMR233W	YPL139C
YMR325W	YMR234W	YPL093W
YNL331C	YMR241W	YPL048W
YNL322C	YMR270C	YPL036W
YNL308C	YMR306C-A	YPL029W
YNL295W	YNL331C	YPL019C
YNL186W	YNL257C	YPR002W
YNL121C	YNL218W	YPR006C
YNL118C	YNL211C	YPR010C
YNL103W	YNL139C	YPR060C
YNL102W	YNL131W	YPR070W
YNL094W	YNL124W	YPR081C
YNL087W	YNL103W	YPR108W
YNL080C	YNL098C	YPR133C
YNL066W	YNL079C	YPR158W
YNL063W	YNL078W	YPR160W
YNL004W	YNL067W
YNR001C	YNL016W
YNR004W	YNL006W
YNR017W	YNR002C
YNR021W	YNR050C
YNR035C	YNR057C
YNR039C	YOL166C
YNR048W	YOL123W
YNR071C	YOL122C
YOL118C	YOL115W
YOL095C	YOL111C
YOL045W	YOL109W
YOL029C	YOL096C
YOR059C	YOL095C
YOR129C	YOL067C
YOR146W	YOL053W
YOR181W	YOL038W
YOR187W	YOL037C
YOR195W	YOR006C
YOR196C	YOR012W
YOR222W	YOR052C
YOR230W	YOR053W
YOR246C	YOR106W
YOR280C	YOR115C
YOR310C	YOR131C
YOR327C	YOR150W
YOR329C	YOR161C
YOR334W	YOR178C
YOR361C	YOR184W
YOR368W	YOR216C
YOR374W	YOR237W
YPL280W	YOR245C
YPL273W	YOR290C
YPL253C	YOR325W
YPL234C	YOR363C
YPL233W	YOR371C
YPL208W	YPL265W
YPL180W	YPL263C
YPL162C	YPL255W
YPL156C	YPL228W
YPL144W	YPL226W
YPL098C	YPL219W
YPL095C	YPL159C
YPL092W	YPL152W
YPL082C	YPL146C
YPL071C	YPL129W
YPL063W	YPL084W
YPL040C	YPL070W
YPL032C	YPR067W
YPR010C	YPR083W
YPR100W	YPR093C
YPR115W	YPR114W
YPR133C	YPR125W
YPR134W	YPR143W
YPR145W	YPR183W
YPR164W	YPR202W

## Sheet: zscore-lo
trans_rate	QFR	ramp
YAL064W	YAL059W	YAL038W
YAL044C	YAL048C	YAL034C
YAL043C	YAL038W	YAL018C
YAL036C	YAL005C	YAR015W
YAL033W	YBL068W	YBL045C
YAR070C	YBL066C	YBR020W
YBL076C	YBL027W	YBR025C
YBL066C	YBL003C	YBR033W
YBL034C	YBR004C	YBR034C
YBL017C	YBR005W	YBR057C
YBL014C	YBR042C	YBR073W
YBL006C	YBR073W	YBR123C
YBR012W-A	YBR084C-A	YBR166C
YBR016W	YBR123C	YBR183W
YBR030W	YBR167C	YBR186W
YBR035C	YBR196C	YBR195C
YBR063C	YBR199W	YBR207W
YBR064W	YBR202W	YBR223C
YBR074W	YBR220C	YBR291C
YBR091C	YBR223C	YBR299W
YBR153W	YBR226C	YCL052C
YBR160W	YCL047C	YDL245C
YBR202W	YCL038C	YDL237W
YBR207W	YCR018C	YDL225W
YBR211C	YCR026C	YDL169C
YBR212W	YCR033W	YDL164C
YBR249C	YCR099C	YDL111C
YBR252W	YCR104W	YDL084W
YBR264C	YDL240W	YDL060W
YCL026C-A	YDL231C	YDL021W
YCL008C	YDL229W	YDL020C
YCL001W	YDL218W	YDL015C
YCR006C	YDL180W	YDL001W
YCR007C	YDL122W	YDR014W
YCR010C	YDL028C	YDR051C
YCR014C	YDL013W	YDR058C
YCR022C	YDR037W	YDR113C
YCR027C	YDR044W	YDR125C
YCR075C	YDR086C	YDR131C
YDL240W	YDR095C	YDR149C
YDL231C	YDR107C	YDR196C
YDL226C	YDR148C	YDR245W
YDL128W	YDR155C	YDR262W
YDL068W	YDR208W	YDR273W
YDL061C	YDR218C	YDR288W
YDL045C	YDR225W	YDR289C
YDL042C	YDR234W	YDR336W
YDL015C	YDR265W	YDR346C
YDR006C	YDR277C	YDR421W
YDR007W	YDR279W	YDR451C
YDR035W	YDR322W	YDR515W
YDR083W	YDR328C	YDR541C
YDR092W	YDR342C	YEL021W
YDR105C	YDR343C	YEL005C
YDR112W	YDR345C	YER004W
YDR159W	YDR356W	YER011W
YDR167W	YDR369C	YER014W
YDR178W	YDR382W	YER038C
YDR210W	YDR396W	YER053C
YDR230W	YDR404C	YER055C
YDR270W	YDR430C	YER133W
YDR327W	YDR444W	YER147C
YDR355C	YDR484W	YER151C
YDR356W	YDR497C	YER167W
YDR365C	YDR508C	YER177W
YDR408C	YDR515W	YER178W
YDR456W	YDR518W	YER190W
YDR477W	YDR531W	YFL002C
YDR484W	YDR542W	YFR002W
YDR498C	YEL069C	YFR008W
YDR507C	YEL063C	YGL238W
YEL074W	YEL052W	YGL208W
YEL068C	YEL002C	YGL170C
YEL061C	YER013W	YGL131C
YEL044W	YER017C	YGL067W
YEL031W	YER038C	YGL026C
YER002W	YER117W	YGR043C
YER005W	YER152C	YGR052W
YER013W	YER161C	YGR054W
YER021W	YER178W	YGR066C
YER027C	YFL059W	YGR087C
YER062C	YFL020C	YGR088W
YER066W	YFR004W	YGR155W
YER110C	YFR006W	YGR173W
YER111C	YFR040W	YGR187C
YER115C	YGL253W	YGR212W
YER130C	YGL218W	YGR252W
YER162C	YGL193C	YGR255C
YFL064C	YGL189C	YGR292W
YFL036W	YGL169W	YHL035C
YFL011W	YGL105W	YHL026C
YFR034C	YGL089C	YHL012W
YGL210W	YGL079W	YHR009C
YGL181W	YGL027C	YHR068W
YGL156W	YGL026C	YHR074W
YGL145W	YGL018C	YHR092C
YGL045W	YGL016W	YHR142W
YGL043W	YGL008C	YHR146W
YGL024W	YGR020C	YHR160C
YGL006W	YGR038W	YHR201C
YGL004C	YGR084C	YIL162W
YGR008C	YGR106C	YIL121W
YGR019W	YGR108W	YIL119C
YGR085C	YGR121C	YIL074C
YGR160W	YGR143W	YIL041W
YGR173W	YGR255C	YIL038C
YGR216C	YGR264C	YIL034C
YGR249W	YHL035C	YJL213W
YGR256W	YHL032C	YJL171C
YGR262C	YHL027W	YJL115W
YHL039W	YHL026C	YJL092W
YHL034C	YHL022C	YJL083W
YHL032C	YHL011C	YJR007W
YHL025W	YHR002W	YJR008W
YHR004C	YHR017W	YJR060W
YHR021W-A	YHR042W	YJR094C
YHR023W	YHR043C	YJR158W
YHR031C	YHR044C	YKL216W
YHR057C	YHR073W	YKL165C
YHR061C	YHR094C	YKL159C
YHR069C	YHR103W	YKL134C
YHR073W	YHR108W	YKL107W
YHR143W	YHR139C	YKL047W
YIL159W	YHR160C	YKR018C
YIL153W	YHR170W	YKR026C
YIL132C	YHR185C	YKR042W
YIL116W	YHR211W	YKR048C
YIL096C	YIL176C	YKR071C
YIL091C	YIL162W	YKR092C
YIL073C	YIL123W	YKR102W
YIL059C	YIL097W	YLL046C
YIL049W	YIL043C	YLR133W
YIL032C	YIL029C	YLR143W
YIL001W	YIR041W	YLR165C
YIR009W	YJL223C	YLR166C
YIR022W	YJL210W	YLR173W
YJL156C	YJL207C	YLR205C
YJL154C	YJL190C	YLR248W
YJL112W	YJL154C	YLR249W
YJL075C	YJL112W	YLR284C
YJL070C	YJL110C	YLR286C
YJL038C	YJR011C	YLR340W
YJL012C	YJR042W	YLR351C
YJR076C	YJR045C	YLR442C
YJR112W	YJR094C	YLR451W
YJR118C	YJR100C	YML126C
YJR122W	YJR145C	YML121W
YKL222C	YKL224C	YML104C
YKL221W	YKL223W	YML087C
YKL218C	YKL201C	YML043C
YKL206C	YKL171W	YML040W
YKL196C	YKL128C	YML025C
YKL167C	YKL087C	YML018C
YKL150W	YKL082C	YML007W
YKL137W	YKL073W	YMR030W
YKL115C	YKL039W	YMR031C
YKL095W	YKL028W	YMR043W
YKL043W	YKR016W	YMR090W
YKR045C	YKR018C	YMR104C
YKR094C	YKR031C	YMR113W
YKR096W	YKR042W	YMR130W
YLL057C	YKR069W	YMR211W
YLL015W	YKR071C	YMR244W
YLR014C	YKR093W	YMR259C
YLR045C	YKR099W	YMR267W
YLR091W	YKR102W	YNL318C
YLR114C	YLL048C	YNL312W
YLR127C	YLL025W	YNL308C
YLR192C	YLR009W	YNL290W
YLR205C	YLR025W	YNL197C
YLR255C	YLR029C	YNL187W
YLR256W	YLR034C	YNL074C
YLR261C	YLR044C	YNL066W
YLR297W	YLR057W	YNL012W
YLR332W	YLR069C	YNR013C
YLR349W	YLR093C	YOL155C
YLR353W	YLR095C	YOL139C
YLR382C	YLR127C	YOL130W
YLR429W	YLR131C	YOL123W
YLR456W	YLR153C	YOL113W
YLR465C	YLR182W	YOL083W
YML117W	YLR185W	YOL036W
YML057W	YLR191W	YOR014W
YML052W	YLR223C	YOR033C
YML014W	YLR248W	YOR049C
YML011C	YLR286C	YOR054C
YMR021C	YLR300W	YOR069W
YMR031C	YLR340W	YOR149C
YMR032W	YLR360W	YOR171C
YMR043W	YLR382C	YOR184W
YMR049C	YLR413W	YOR192C
YMR104C	YLR443W	YOR204W
YMR135W-A	YLR463C	YOR223W
YMR160W	YML126C	YOR243C
YMR173W-A	YML117W	YOR298W
YMR193C-A	YML080W	YOR335C
YMR227C	YML073C	YOR337W
YMR231W	YMR002W	YOR390W
YMR234W	YMR022W	YPL280W
YMR241W	YMR034C	YPL279C
YMR250W	YMR054W	YPL245W
YMR266W	YMR070W	YPL216W
YMR306C-A	YMR104C	YPL199C
YNL333W	YMR149W	YPL167C
YNL321W	YMR160W	YPL163C
YNL298W	YMR205C	YPL146C
YNL291C	YMR244W	YPL086C
YNL246W	YMR267W	YPR015C
YNL234W	YMR280C	YPR016C
YNL138W	YMR292W	YPR022C
YNL098C	YMR325W	YPR057W
YNL068C	YNL333W	YPR106W
YNL067W	YNL327W	YPR135W
YNL058C	YNL298W	YPR144C
YNL025C	YNL278W	YPR154W
YNL016W	YNL277W	YPR183W
YNL012W	YNL268W	YPR190C
YNR007C	YNL254C
YNR054C	YNL247W
YNR057C	YNL243W
YOL166C	YNL192W
YOL140W	YNL118C
YOL132W	YNL104C
YOL130W	YNL087W
YOL124C	YNL065W
YOL122C	YNL031C
YOL075C	YNL012W
YOL038W	YNR001C
YOL037C	YNR021W
YOL018C	YNR028W
YOR006C	YNR035C
YOR012W	YNR073C
YOR018W	YOL130W
YOR022C	YOL086C
YOR025W	YOL021C
YOR033C	YOR018W
YOR049C	YOR022C
YOR051C	YOR049C
YOR052C	YOR110W
YOR053W	YOR166C
YOR057W	YOR171C
YOR078W	YOR196C
YOR106W	YOR204W
YOR109W	YOR205C
YOR115C	YOR207C
YOR131C	YOR230W
YOR150W	YOR246C
YOR161C	YOR273C
YOR211C	YOR296W
YOR245C	YOR304W
YOR296W	YOR312C
YPL255W	YOR326W
YPL250C	YOR359W
YPL172C	YOR368W
YPL152W	YOR374W
YPL139C	YPL234C
YPL133C	YPL233W
YPL129W	YPL180W
YPL109C	YPL144W
YPL094C	YPL143W
YPL048W	YPL133C
YPR026W	YPL092W
YPR067W	YPL079W
YPR093C	YPL043W
YPR114W	YPL032C
YPR121W	YPR009W
YPR125W	YPR023C
YPR143W	YPR024W
YPR159W	YPR079W
YPR169W	YPR100W
YPR177C	YPR111W
YPR183W	YPR157W
