# Supplementary material for: The extent of ribosome queuing in budding yeast
Source: PLoS Comput Biol. 2018 Jan 29;14(1):e1005951. doi: 10.1371/journal.pcbi.1005951 (PMC5805374; doi:10.1371/journal.pcbi.1005951)
Supplement: S3 Table — (XLSX) [file pcbi.1005951.s004.xlsx]

## Sheet: datasets
Source	Type	Mapped reads	A-site	Comments	Accession
Diament et al.	dRPF	1141612	17nt	40-60bp reads	GSM2877030
Diament et al.	mRPF	323629	15nt	21-34bp reads	GSM2877029
Diament et al.	RNA-seq	16286092	N/A		GSM2877031
Guydosh & Green 2014	dRPF	76365	15nt	50-75bp reads	GSM1279589
Guydosh & Green 2014	mRPF	15019073	9-16nt	21-34bp reads	GSM1279568
Guydosh & Green 2014	RNA-seq	41481045	N/A		GSM1279566
Brar et al. 2012	mRPF	12573563	9-16nt	21-34bp reads	GSM843748
