# Supplementary material for: The extent of ribosome queuing in budding yeast
Source: PLoS Comput Biol. 2018 Jan 29;14(1):e1005951. doi: 10.1371/journal.pcbi.1005951 (PMC5805374; doi:10.1371/journal.pcbi.1005951)
Supplement: S4 Table — Obtained from: Zur H, Tuller T. Tracking the evolution of mRNA translation via whole cell simulation. [57]. (XLSX) [file pcbi.1005951.s005.xlsx]

## Sheet: decoding_times
Codon	Time (s)
AAA	0.251171
AAC	0.17582
AAG	0.108263
AAT	0.400501
ACA	0.292953
ACC	0.0739983
ACG	0.514093
ACT	0.159836
AGA	0.159836
AGC	0.0976777
AGG	0.259321
AGT	0.222501
ATA	0.585686
ATC	0.187842
ATG	0.17582
ATT	0.135246
CAA	0.130237
CAC	0.167448
CAG	0.302096
CAT	0.381429
CCA	0.175816
CCC	0.135664
CCG	0.244194
CCT	0.0976777
CGA	4.45001
CGC	0.135664
CGG	1.17213
CGT	0.293033
CTA	0.0651185
CTC	1.17213
CTG	0.406991
CTT	0.890002
GAA	0.125586
GAC	0.109887
GAG	0.180885
GAT	0.250313
GCA	0.078125
GCC	0.0739983
GCG	0.488389
GCT	0.159836
GGA	0.130237
GGC	0.0244194
GGG	0.131997
GGT	0.0556251
GTA	0.195219
GTC	0.116283
GTG	0.665985
GTT	0.125586
TAC	0.219775
TAT	0.500626
TCA	0.585852
TCC	0.221995
TCG	0.299013
TCT	0.159836
TGC	0.43955
TGG	0.0325592
TGT	0.11125
TTA	0.251171
TTC	0.17582
TTG	0.143644
TTT	0.1335
